# Supplementary material for: The Metabolome in Finnish Carriers of the MYBPC3-Q1061X Mutation for Hypertrophic Cardiomyopathy
Source: PLoS One. 2015 Aug 12;10(8):e0134184. doi: 10.1371/journal.pone.0134184 (PMC4534205; doi:10.1371/journal.pone.0134184)
Supplement: S1 Dataset — Subject-index is listed in the first row, group in the second row, and baseline-data listed in separate rows. (XLSX) [file pone.0134184.s001.xlsx]

## Sheet: Data
Subject	301	302	303	304	305	306	307	308	401	402	403	404	405	406	407	408	409	410	411	412	107	110	113	115	120	205	207	213	215	216	221	222	225	227	228	229	230	231	232	101	102	103	104	105	106	108	109	111	112
Group	G-/LVH-	G-/LVH-	G-/LVH-	G-/LVH-	G-/LVH-	G-/LVH-	G-/LVH-	G-/LVH-	G-/LVH-	G-/LVH-	G-/LVH-	G-/LVH-	G-/LVH-	G-/LVH-	G-/LVH-	G-/LVH-	G-/LVH-	G-/LVH-	G-/LVH-	G-/LVH-	G+/LVH-	G+/LVH-	G+/LVH-	G+/LVH-	G+/LVH-	G+/LVH-	G+/LVH-	G+/LVH-	G+/LVH-	G+/LVH-	G+/LVH-	G+/LVH-	G+/LVH-	G+/LVH-	G+/LVH-	G+/LVH-	G+/LVH-	G+/LVH-	G+/LVH-	G+/LVH+	G+/LVH+	G+/LVH+	G+/LVH+	G+/LVH+	G+/LVH+	G+/LVH+	G+/LVH+	G+/LVH+	G+/LVH+
Age (years)	70	72	46	47	63	23	50	45	45	56	51	26	38	39	41	43	70	65	18	18	20	73	25	23	18	56	18	23	40	54	28	41	20	25	40	25	25	31	68	47	67	53	61	58	47	53	37	43	57
Gender (male=1)	2	2	2	2	2	1	2	2	2	2	2	2	2	2	1	1	2	1	1	2	2	2	1	1	1	2	2	1	1	2	2	2	2	2	2	2	2	2	2	1	1	2	1	1	1	2	1	2	1
BMI	25.2363	33.7325	28.0402	24.8971	29.6427	20.5226	27.4286	27.9155	20.0288	22.7694	24.539	23.1834	19.7897	33.9844	27.3588	25.7959	22.1453	22.921	24.7555	20.7476	23.1405	27.968	29.0612	27.4725	27.102	25.6544	20.5191	24.7843	25.3815	20.7967	22.4996	26.0262	15.9675	21.5451	20.7008	24.0346	23.6652	22.8625	41.977	24.858	24.9135	24.0055	27.1314	32.7449	22.4088	26.6389	20.0066	29.4023	27.0416
Hypertension (yes=1)	1	1	0	0	1	0	0	1	0	0	0	0	0	1	0	0	0	0	0	0	0	1	0	0	0	0	0	0	0	0	0	0	0	0	0	0	0	0	1	0	1	0	1	1	1	0	0	1	0
Diabetes either type 1 or 2 (yes=1)	0	0	0	0	0	0	0	0	0	0	0	0	0	1	1	0	0	0	0	0	0	0	0	0	0	0	0	0	0	0	0	0	0	0	0	0	0	0	1	0	0	0	1	1	0	0	0	0	0
Heart rate 1. measurement	53	70	56	60	66	68	52	75	56	57	60	78	66	72	64	57	63	48	65	66	60	66	45	76	66	48	57	57	65	64	63	72	58	49	74	67	72	56	76	66	78	50	54	60	76	56	66	66	58
Heart rate 2. measurement	50	68	50	58	68	66	52	70	56	57	61	85	63	70	63	56	65	51	61	67	58	58	40	70	64	50	60	55	66	58	63	73	61	53	71	65	76	54	76	66	76	48	50	54	70	50	60	60	56
RR systolic 1. measurement	140	146	135	130	156	145	140	142	100	128	122	127	115	155	129	140	139	146	124	119	121	149	130	138	126	111	107	129	122	122	104	124	105	122	105	107	117	99	105	110	137	111	136	168	139	132	124	180	147
RR systolic 2. measurement	136	140	130	130	146	140	138	143	102	131	124	120	112	130	137	138	152	143	129	116	116	140	123	138	120	107	102	133	119	119	99	123	108	129	106	107	116	101	103	110	140	110	130	146	130	127	126	148	140
RR diastolic 1. measurement	86	86	83	86	84	75	90	98	67	79	78	80	63	89	85	87	76	65	60	69	74	86	70	74	76	78	64	68	83	82	63	72	71	81	79	60	88	66	66	69	86	71	94	80	78	78	65	89	94
RR diastolic 2. measurement	80	82	84	84	80	70	68	95	70	82	78	76	65	87	77	83	78	82	57	64	70	82	68	74	70	72	66	68	83	79	66	74	72	78	72	68	79	64	58	70	84	70	90	78	70	79	76	86	90
Cholesterol	3.8	3.9	5.7	4	6.3	4.5	4.2	3.5	4.4	3.9	4.8	3.4	4.1	4.2	5.9	4.8	3.3	4.2	3	5.4	4.6	5.2	4.1	4.2	3.4	4.2	4.1	3.8	4.6	5	3.6	4.5	3.6	3.6	3.7	3	4.9	3.8	3.4	4.8	5.2	4.7	3.9	3.8	5.7	5.2	3.6	4.1	4.8
HDL	1.07	1.17	1.42	1.26	1.54	1.31	1.32	1.07	1.71	1.38	1.6	1.19	1.44	1.73	1.51	1.15	1.26	1.08	1.51	2.01	1.89	1.18	1.34	1.47	1.28	1.54	1.59	1.16	0.82	2.29	1.09	1.52	1.79	1.82	1.89	1.24	1.78	2.04	0.88	1.34	2.8	1.63	1.16	0.82	1.1	1.01	1.42	1.18	1.18
LDL	2.1	2	3.5	2.3	4.2	2.6	2.4	2.1	2.5	2.4	2.9	2	2.4	2.4	3.6	3.6	1.8	3	1.3	3.2	2.1	3.2	2	2.2	1.6	2.7	2.3	2.4	2.9	2.4	2.5	2.9	1.6	1.6	1.8	1.6	2.9	1.6	2.1	3	1.7	2.7	2.3	2.4	4	3.2	1.7	2.4	2.8
Triglycerides	0.99	1.41	0.85	0.95	1.24	1.14	0.66	0.69	0.95	0.82	1.08	0.59	0.85	0.35	2.99	0.81	0.4	0.37	0.53	0.95	0.89	1.51	1.13	1.16	0.66	0.73	0.63	1.13	2.83	0.75	1.02	0.76	1.04	0.76	0.57	0.6	0.68	1.17	1.33	1.01	0.89	0.92	0.86	1.17	0.94	2.15	0.56	1.27	1.17
[truncated: 24 more columns]
