# Supplementary material for: The Metabolome in Finnish Carriers of the MYBPC3-Q1061X Mutation for Hypertrophic Cardiomyopathy
Source: PLoS One. 2015 Aug 12;10(8):e0134184. doi: 10.1371/journal.pone.0134184 (PMC4534205; doi:10.1371/journal.pone.0134184)
Supplement: S2 Dataset — Subject-index is listed in the first row, group in the second row, and echocardiographic parameters listed in separate rows. (XLSX) [file pone.0134184.s002.xlsx]

## Sheet: Data
Subject	301	302	303	304	305	306	307	308	401	402	403	404	405	406	407	408	409	410	411	412	107	110	113	115	120	205	207	213	215	216	221	222	225	227	228	229	230	231	232	101	102	103	104	105	106	108	109	111	112
Group	G-/LVH-	G-/LVH-	G-/LVH-	G-/LVH-	G-/LVH-	G-/LVH-	G-/LVH-	G-/LVH-	G-/LVH-	G-/LVH-	G-/LVH-	G-/LVH-	G-/LVH-	G-/LVH-	G-/LVH-	G-/LVH-	G-/LVH-	G-/LVH-	G-/LVH-	G-/LVH-	G+/LVH-	G+/LVH-	G+/LVH-	G+/LVH-	G+/LVH-	G+/LVH-	G+/LVH-	G+/LVH-	G+/LVH-	G+/LVH-	G+/LVH-	G+/LVH-	G+/LVH-	G+/LVH-	G+/LVH-	G+/LVH-	G+/LVH-	G+/LVH-	G+/LVH-	G+/LVH+	G+/LVH+	G+/LVH+	G+/LVH+	G+/LVH+	G+/LVH+	G+/LVH+	G+/LVH+	G+/LVH+	G+/LVH+
LVEF (%)	59.957	69.62	57.246	64.014	61.594	60.324	56.488	65.349	70.135	55.468	62.062	55.142	56.243	57.07	51.269	61.225	61.707	60.96	69.379	61.439	58.763	70.328	60.973	59.624	63.332	60.18	67.338	56.142	57.337	53.569	64.88	57.203	59.126	60.302	68.822	64.647	62.656	60.907	47.717	71.809	56.579	67.319	62.229	65.967	69.944	82.156	56.085	58.408	50.603
LVEDD (mm)	53.707	54.191	45.679	52.12	47.225	48.447	59.192	46.164	37.887	48.882	48.054	51.765	43.595	52.181	44.016	54.109	47.773	45.873	42.243	50.269	40.055	48.282	47.477	43.391	47.073	45.687	42.303	48.146	41.584	39.791	42.526	43.637	44.293	54.138	50.161	41.028	51.605	41.165	65.824	57.629	45.409	45.486	43.087	42.798	42.021	28.369	42.183	41.937	53.777
LVESD (mm)	31.478	28.933	27.376	26.674	26.526	35.819	31.894	22.328	25.231	27.03	26.149	34.945	27.107	25.632	25.877	32.908	32.137	28.242	20.56	32.619	24.29	31.269	32.891	32.488	30.1	26.89	27.722	28.94	28.124	25.939	28.019	32.043	28.442	27.155	28.408	25.505	29.058	23.211	54.21	31.228	27.909	26.674	30.07	31.914	21.374	10.213	27.405	26.059	37.803
LAD (mm)	29.427	37.106	30.815	32.362	40.262	36.893	38.184	37.716	24.974	38.764	35.099	29.651	25.181	36.514	33.538	29.978	28.952	28.33	31.62	28.703	31.495	33.902	31.862	38.468	34.547	35.216	29.592	40.015	34.107	28.4	23.825	36.78	30.7	35.69	36.879	26.78	32.656	30.324	47.507	42.241	42.349	42.181	46.929	41.207	34.542	31.773	35.117	36.637	31.252
MV E Velocity (m/s)	0.47	0.62771	0.9269	0.71459	0.7281	0.65934	0.95237	0.72152	0.70432	0.55317	0.91929	0.69245	0.63393	0.81375	0.92515	1.0084	0.79118	0.65211	0.85235	0.82662	0.86753	0.6474	0.77183	0.96731	1.1233	0.57851	0.77287	0.84524	0.54473	0.71979	0.83511	0.58672	0.82082	0.81319		1.0852	0.87546	0.98212	0.81932	0.75789	0.4997	0.59783	0.48487	0.50954	0.55771	0.53689	0.58904	0.59485	0.51951
TDI Lateral Sm (cm/s)	7.166	4.4922	6.303	6.1626	5.877	9.1219	11.847	6.7411	8.9565	8	7.818	9	12.291	6	12.365	11.593	7.7921	7.5589	17.449	12.463	12.534	5.942	9.5081	11.96	9.3089	7	15	11	12	6	9	11	13	12	10.729	9.307	6.3494	8.3423	9	5.8965	8.2694	6.0709	6.0008	5.8472	6.0789	7.5591	6.806	4.6997	7
TDI Septal Sm (cm/s)	6.0459	4.9637	8.6419	7.2546	9.3955	5.5522	7.8623	6.0264	7.3322	6.1468	7.818	7.5146	8.871	11.069	12.041	9.779	6.9282	9.0274	11.762	8.3931	7.0464	5.942	7.3907	7.6506	6.8181	6.6691	9.1771	7.3971	10.205	6.8678	9.1988	8.5708	9.5058	8.9439	7.8785	9.6325	8.25	8.1286	5	3.7146	4.9839	8.4527	4.894	7.4292	8.6832	6.1298	5.7016	7.4655	9
TDI Lateral Em (cm/s)	5.4008	6.6341	11.282	11.392	6.9862	14.385	12.841	9.8252	16.777	9	13.174	13	14.041	10	18.736	11.386	10.09	6.6086	20.703	22.237	18.432	7.3111	13.967	16.597	25.774	12	19	17	11	12	19	15	16	17	16.31	18.981	13.865	19.122	11	9.8252	8.5357	11.442	2.9839	8.3175	9.6769	6.3008	10.15	8.3125
TDI Septal Em (cm/s)	4.9333	6.3827	18.991	9.8806	9.835	9.9747	14.487	10.8	15.495	9.0037	10.41	7.6358	15.409	13.12	14.848	12.509	6.1162	7.5589	14.313	15.061	12.768	9.7798	11.969	12.684	13.612	7.412	15.822	14.2	9.6649	10.669	13.203	10.475	16.293	8.8518	12.422	12.073	12.051	15.596	7	6.0306	2.6432	14.379	3.5699	5.4778	9.2863	3.0524	7.2266	7.1182
MWT (mm)	10.853	12.632	10.105	9.5237	10.758	10.584	10.097	10.018	9.52	11.681	8.6577	9.53	9.3838	11.262	12.147	9.89	9.409	10.669	10.542	9.5142	9.2452	10.987	11.398	10.118	10.746	11.617	7.67	12.907	11.294	10.047	9.7376	9.897	8.8054	12.241	11.619	8.2631	12.151	10.891	12.171	17.739	21.434	17.549	20.328	10.571	19.151	23.235	15.491	14.061	19.653
LVOT Gradient (mmHg)	5.7703	9.2189	2.2553	4.5361	6.9711	3.0918	9.4077	7.1949	5.3077	5.6647	10.82	4.4624	5.0142	11.062	9.1669	7.9267	12.376	4.3605	10.913	5.8552	3.2578	7.0144	5.7401	6.8466	4.3299	3.1893	4.2255	4.8782	3.5933	4.6409	3.7197	7.3494	5.8467	9.0425	6.558	6.7814	8.3732	7.9288	4.8093	14.208	10.018	5.5365	5.2094	3.8006	5.4331	7.7482	2.3562	3.1559	2.2437
[truncated: 24 more columns]
