# Supplementary material for: The Metabolome in Finnish Carriers of the MYBPC3-Q1061X Mutation for Hypertrophic Cardiomyopathy
Source: PLoS One. 2015 Aug 12;10(8):e0134184. doi: 10.1371/journal.pone.0134184 (PMC4534205; doi:10.1371/journal.pone.0134184)
Supplement: S3 Dataset — Subject-index is listed in the first row, group in the second row, and individual metabolite-levels listed in separate rows. (XLSX) [file pone.0134184.s003.xlsx]

## Sheet: Sheet1
Subject	301	302	303	304	305	306	307	308	401	402	403	404	405	406	407	408	409	410	411	412	107	110	113	115	120	205	207	213	215	216	221	222	225	227	228	229	230	231	232	101	102	103	104	105	106	108	109	111	112
Group	G-/LVH-	G-/LVH-	G-/LVH-	G-/LVH-	G-/LVH-	G-/LVH-	G-/LVH-	G-/LVH-	G-/LVH-	G-/LVH-	G-/LVH-	G-/LVH-	G-/LVH-	G-/LVH-	G-/LVH-	G-/LVH-	G-/LVH-	G-/LVH-	G-/LVH-	G-/LVH-	G+/LVH-	G+/LVH-	G+/LVH-	G+/LVH-	G+/LVH-	G+/LVH-	G+/LVH-	G+/LVH-	G+/LVH-	G+/LVH-	G+/LVH-	G+/LVH-	G+/LVH-	G+/LVH-	G+/LVH-	G+/LVH-	G+/LVH-	G+/LVH-	G+/LVH-	G+/LVH+	G+/LVH+	G+/LVH+	G+/LVH+	G+/LVH+	G+/LVH+	G+/LVH+	G+/LVH+	G+/LVH+	G+/LVH+
1_Heptadecanoic acid, TMS	96.026	108.343	92.6668	87.8895	93.7792	79.3292	87.334	74.6259	94.0552	103.71	114.127	95.8734	129.422	106.644	115.866	150.141	100.092	126.33	96.1707	97.1584	78.3838	88.3515	101.873	88.2477	105.225	81.3207	92.52	79.4539	98.0326	100	84.5995	116.541	107.631	104.657	112.662	93.7731	108.324	106.563	142.67	71.5723	140.299	92.0157	89.2861	92.0521	97.5848	106.669	76.3508	100.318	98.8648
2_Linoleic acid, TMS	2184.11	2416.49	1587.98	1088.72	2563.69	1643.7	1224.98	1593.65	1800.89	1777.6	2807.84	2059.29	1222.1	1065.58	2438.5	1204.66	1942.44	1253.78	1350.34	1812.55	2158.08	2752.32	1689.24	2771.81	1044.45	1025.74	1874.31	1308.41	1299.5	2664.57	2302.76	1703.93	1899.86	1604.41	1622.06	1933.59	2102.86	1813.32	1589.35	1144.86	2013.14	2086.48	2226.38	1618.79	2457.69	1920.9	1848.07	1837.41	1849.09
3_4,4'-Dibromooctafluorobiphenyl	263.83	273.354	245.47	246.517	257.392	232.692	241.206	199.405	248.662	260.226	264.648	251.48	275.382	242.313	267.458	339.328	251.863	276.161	227.834	241.755	256.625	246.26	258.365	249.159	265.83	284.724	224.77	204.202	212.809	226.188	199.819	280.175	250.734	225.681	271.981	222.079	252.978	238.342	299.408	202.414	354.395	257.363	258.435	285.388	255.679	278.779	220.141	277.778	273.634
4_Stearic acid, TMS	989.66	1085.58	959.78	855.62	1363.76	976.27	834.79	1011.09	1117.17	1109.09	1272.53	1160.55	740.18	686.15	1544.51	755.62	934.25	780.75	874.36	1219.99	1177.53	1153.51	954.66	1346.11	730.33	808.32	1020.18	909.83	844.63	1170.64	1072.37	1026	1082.52	1010.23	1116.59	879.07	1067.93	957.43	991.41	782.12	1635.73	939.82	1231.26	1106.56	1539.93	1090.74	901.93	906.67	1107.44
5_Palmitic acid, TMS	2975.16	3930.83	2443.48	1772.3	3891.27	2228.97	1778.82	2311.36	3087.04	2668.74	4076.18	2757.8	1890.8	1681.02	3896.14	1501.03	2694.31	1814.23	1794.67	2877.21	3815.94	2890.74	2743.11	4717.24	2073.31	2791.44	2948.44	2015.7	2113.85	3331.41	3162.25	2251.75	2753.92	3205.78	2611.65	2620.68	2901.86	3220.4	2610.82	1910.06	3766.81	2430.46	3674.4	2747.65	3641.58	3125.7	2363.33	2516.88	2709.59
6_Oleic acid, TMS	4741.45	7407.37	3668.1	2650.79	6182.7	3915.99	2336.15	3129.21	4330.07	4495.3	7384.18	4277.6	2904.39	2051.24	5729.72	1707.48	4208.38	2157.49	2133.22	4351.72	5721.54	4324.01	3898.59	8440.73	2661.16	3618.76	4109.79	3061.03	2485.74	5302.07	5058.8	3646.18	4110.98	3642.95	4386.25	5020.66	4119.82	4422.47	4098.17	2718.35	6031.4	3478.81	4955	3458.39	5864.32	4494.92	3660.27	3192.82	3688.09
7_Cholesterol, TMS	2155.48	1942.32	2420.12	1631.39	2780.69	2459.42	3126.62	2659.51	1780.07	2089.6	2356.58	1574.52	2083.66	2655.24	2663.33	2472.89	1683.79	1981.8	1818.92	2703.95	1932.27	3043.72	2144.12	2183.84	2409.41	5816.24	2948.82	3131.14	3153.11	2820.95	1783.26	1920.29	1802.24	1815.73	2488.53	1546.19	2285.06	2118.94	1856.67	5491.32	3143.96	2185.84	1496.07	2245.72	3131.82	3381.91	1437.52	2263.55	2596.53
8_Tyrosine, 3TMS	815.78	772.04	750.49	595.35	880.83	529.84	517.79	1004.47	844.2	759.72	719.66	3518.47	612.99	941.33	1104.96	738	939.77	944.83	618.63	754.8	558.25	833.8	978.95	544.75	618.67	210.47	454.99	609.29	795.83	614.77	622.74	803.8	648.54	630.6	577.68	3441.95	577.54	671.37	972.97	669.3	528.38	905.35	779.25	1005.4	661.3	776.33	556.4	711.55	2378.24
9_Ornithine, 4TMS	252.45	279.2	215.42	104.39	292.25	192.27	149.22	235.02	246.23	297.33	224.19	164.1	104.24	324.97	412.79	347.3	328.89	319.17	167.11	371	108.23	245.8	192.97	103.44	135.6	79.04	79.68	244.64	288.69	219.16	224.22	322.1	293.19	228.84	194.79	181.64	152.38	156.06	389.58	239.18	131.57	252.78	188.37	216.83	111.83	237.93	149.59	146.36	149.63
10_Phenylalanine, 2TMS	318.59	328.47	309.58	232.2	291.36	274.62	262.22	433.89	416.91	332.83	292.53	296.15	207.91	294.46	322.26	339.38	375.66	390.16	280.27	399.83	260.95	280.84	439.7	231.75	324.61	99.93	229.68	272.31	360.63	327.2	316.93	381.44	285.63	317.28	272.94	261.87	274.42	263.47	367.73	292.1	236.43	457.07	281.28	281	278.63	327.73	254.81	335.3	290.5
11_Proline, 2TMS	159.93	279.34	140.56	162.18	96.97	548.61	191.46	226.21	355.74	177.36	302.48	345.5	134.7	170.52	239.14	360.01	429.04	540.9	259.58	72.24	86.41	384.93	634.74	371.45	948.49	612.92	210.85	266.14	871.55	268.13	318.89	264.59	310.92	243.17	189.76	187.25	127.78	290.59	439.45	297.5	553.88	275.19	324.06	178.45	215.44	286.09	242.88	376.09	386.78
12_Glycine, 3TMS	375.49	330.5	582.9	302.24	373.3	256.21	316.27	742.77	274.43	196.59	243.65	285.03	190.98	523.69	444.99	302.61	602.79	601.31	306.08	202.09	155.34	512.44	563.72	213.01	291.25	207.65	167.71	305.57	300.43	391.64	432.71	380.78	317.7	254.25	211.37	271.34	157.24	126.3	174.84	241.46	441.37	759.42	233.82	300.67	281.82	217.84	337.08	367.29	232.41
13_Isoleucine, 2TMS	92.81	142.78	85	122.3	77.87	159.68	90.46	124.61	121.47	104.87	96.09	94.02	71.02	67.1	161.51	178.86	141.17	154.67	144.01	85.53	97.16	151.88	186.86	177.5	157.07	45.58	101.88	158.05	212.57	128.64	128.43	113.45	165.52	126.78	84.29	95.93	93.45	114.79	172.05	127.05	110.54	109.64	167.21	117.71	138.66	175.86	136.09	124.46	132.85
14_Leucine, 2TMS	194.63	344.28	195.9	257.17	169.04	363.88	206.95	305.57	301.39	275.9	225.77	250.21	224.18	170.2	338.65	333.24	285.83	294.01	295.53	187.35	231.06	291.49	382.3	362.07	383.38	122.59	200.71	326.29	447.67	288.69	329.46	282.36	390.98	301.41	182.44	269.76	272.48	237.63	326.98	260.27	257.98	242	379.34	247.26	377.38	347.57	317.34	328.91	319.87
15_3-Hydroxybutyric acid, 2TMS	142.73	235.69	170.9	179.55	206.75	241.35	132.79	180.96	195.52	238.96	395.66	273.25	257.66	180.97	538.64	130.02	183.53	152.22	173.51	345.61	423.7	173.29	221.82	809.64	154.27	510.1	209.21	497.15	168.57	395.73	204.13	268.25	190.67	158.44	378.92	346.28	162.82	189.55	260.4	163.12	716.19	158.3	298.3	257.27	314.31	201.77	418.38	139.66	165.13
16_Valine, 2TMS	363.04	343.19	378.29	348.25	295.66	423.22	258.33	376.39	352.24	338.94	298.15	312.17	270.53	280.12	426.72	373.29	336.11	364.4	322.07	318.42	367.65	388.84	531.45	349.64	365.43	318.48	293.57	367.87	432.95	370.28	381.3	333.65	424.54	336	248.18	322.01	307.26	330.65	384.94	364.15	310.39	346.4	402.37	445.57	420.28	496.91	357.26	335.92	309.91
17_Alanine, 2TMS	250.01	318.52	151.16	171.54	217.99	136.38	176.43	168.84	270.51	139.39	216.03	170.73	168.03	311.92	198.45	299.6	177.4	248.74	230.49	178.5	95.78	262.17	223.44	142.98	150.74	148.42	222.53	184.07	291.79	230.28	190.53	212.32	277.54	290.84	127.87	133.45	180.34	205.01	204.42	216.82	133.23	190.98	299.98	330.87	146.08	356.18	82.34	168.17	246.42
18_Valine-d8, 2TMS	139.349	161.32	142.22	134.803	100.112	170.152	170.903	68.3021	252.967	185.793	207.83	200.457	226.429	175.282	132.841	329.818	206.9	180.823	178.29	148.55	135.005	170.026	123.863	128.528	186.648	250.577	177.571	140.046	171.568	194.734	179.374	192.115	198.535	207.334	246.144	151.451	203.567	176.69	281.16	129.044	213.989	84.0221	146.143	149.822	183.738	212.78	144.543	154.982	208.321
19_Lactic acid, 2TMS	470.677	1058.01	384.848	462.954	523.391	418.211	517.751	452.662	613.06	355.434	924.185	523.469	527.25	1063.27	1018.19	1157.68	621.971	907.699	536.184	360.673	368.793	675.974	684.884	315.951	654.624	341.772	467.615	391.055	617.04	534.014	573.612	633.221	773.236	1019.72	614.613	451.457	640.591	603.364	751.54	585.187	616.086	548.655	442.98	965.351	647.747	758.567	228.644	524.249	727.455
20_Threonine, 3TMS	135.28	206.36	119.28	183.3	205.23	306.51	351.11	391.88	274.21	315.01	345.76	223.03	134.7	174.71	235.41	243.41	335.27	414.11	382.89	213.61	228.28	167.3	0	182.59	315.31	185.26	503.72	263.53	324.85	369.71	353.32	388.04	279.51	292.47	155.59	332.33	155.48	378.33	0	227.33	0	0	190.69	130.95	200.85	212.81	293.84	175.74	214.54
21_Methionine, 2TMS	106.32	137.33	79.81	82.89	70.88	121.36	121.56	174.7	200.44	135.43	121.52	110.25	64.9	95.66	118.01	144.89	180.99	176.02	131.49	108.97	90.08	105.5	202.08	99.72	148.35	0	89.18	99.03	186.05	161.54	145.95	176.73	132.6	138.25	91.69	97.09	89.07	116.28	160.31	114.34	99.39	186.02	126.34	70.4	117.06	129.57	118.71	147.75	121.67
22_Glutamic acid, 3TMS	149.04	344.16	257.44	247.48	273.78	139.32	153.75	450.92	168.11	385.73	273.82	281.31	118.9	192.36	248.44	202.2	229.69	302.84	180.3	163.53	165.06	182.48	263.63	135.75	229.65	0	102.52	245.8	283.33	139.95	255.03	310.28	181.96	149.45	129.56	146.72	138.07	137.09	388.63	144.63	198.87	237.75	273.28	248.67	172.66	159.85	117.33	215.67	123.17
23_Citric acid, 4TMS	896.94	957.56	607.65	618.54	1298.07	600	683.51	780.86	708.33	658.83	829.75	475.94	755.2	698.23	1264.84	739.73	774.13	907.24	728.48	861	727.84	958.33	951.66	843.77	783.64	0	758.34	554.9	666.24	819.68	533.09	769.72	579.3	882.34	967.17	688.21	594.69	727.08	1031.25	995.38	686.12	1550.52	690.73	1047.65	575.8	952.54	849.9	747.25	835.88
24_Arachidonic acid, TMS	229.13	229.76	212.4	86.86	294.29	160.95	198.93	208.85	298.98	160.21	149.35	189.58	117.63	186.32	321.98	175.73	221.96	190.5	207.32	166.9	215.22	267.73	295.2	194.58	227.92	0	223.89	138.01	206.02	221.74	240.52	174.48	160.96	244.97	139.74	153.62	222	194.84	160.28	184.5	241.72	270.58	175.42	228.33	268.68	212.01	238.61	175.91	300.71
25_Serine, 3TMS	120.15	201.08	139.91	204.02	70.37	235.04	164.52	267.35	198.57	152.41	222.44	260.51	133.95	233	181.9	237.72	323.49	372.13	253.58	135.21	92.03	173.05	207.22	109.88	175.99	0	111.68	126.15	211.67	279.4	251.65	344.99	270.64	190.08	143.46	279.07	127.04	151.77	237.65	150.29	251.28	231.06	137.51	80.49	221.29	117.99	239.39	121.1	224.76
26_Aspartic acid, 3TMS	50.44	48.98	64.1	42.75	37.07	34.45	46.85	68.03	39.98	42.46	46.54	37.46	25.21	44.49	33.6	33.85	36.39	35.9	34.02	41.86	42.28	43.34	48.4	61.76	56.57	0	28.31	37.63	33.06	34.31	48.87	51.84	46.44	26.02	26.26	25.84	28.42	30.67	35.54	46.34	33.21	62.87	60.85	58.91	50.66	55.49	38.86	43.8	32.69
31_*Creatinine, 3TMS	304.344	100.297	256.559	176.535	270.421	285.793	201.825	202.998	924.743	428.935	420.516	407.203	258.718	168.727	157.509	762.897	459.726	208.415	371.737	250.31	335.772	509.069	379.977	115.268	262.048	330.888	295.814	239.139	386.6	373.519	437.062	499.441	605.879	400.592	232.534	214.308	214.655	313.625	983.838	197.312	421.012	346.924	233.425	249.169	240.113	259.48	384.32	317.712	302.665
32_*Decanoic acid, TMS	117.144	95.7127	123.328	86.8318	151.76	87.5294	108.38	86.7527	106.286	65.6213	74.4002	64.5297	60.6354	57.6657	71.6242	71.7831	68.0051	64.4974	54.8687	87.8488	89.4547	112.769	130.029	128.516	106.923	58.2141	68.0411	43.8821	58.4292	63.597	56.9003	75.6887	78.9143	80.2363	96.8067	56.5404	73.8268	74.5786	98.9526	88.3631	167.805	87.9953	98.5111	97.6849	114.382	118.288	98.0252	116.209	109.789
39_*Myristic acid, TMS	44564.8	558.085	386.5	169.272	557.508	6981.27	91.7745	190.562	424.827	258.089	698.569	291.246	273.581	152.109	370.777	149.591	329.707	175.111	153.973	478.187	383.435	234.594	339.015	460.909	197.848	767.745	382.15	133.785	185.463	418.882	364.667	216.33	362.14	490.781	486.178	324.516	408.692	576.916	711.927	177.551	558.83	207.604	458.756	302.976	443.529	85285.4	170.768	251.615	222.246
42_*Myo-Inositol, 6TMS	1898.55	1737.49	1147.64	1266.81	1728.44	1158.64	1197.94	828.066	1791.75	1890.45	2048.14	1396.98	1699.24	1584.16	2119.32	2330.13	2037.33	1834.74	1155.95	1428.87	1039.05	1883.75	1621.05	903.451	1656.56	2100.81	1253.77	1012.53	1928.96	1508.39	1619.62	1621.22	2119.63	1578.8	1664.43	1070.67	1358.21	1773.56	7484.03	1115.59	2459.15	1687.67	1770.08	1540.48	1298.35	2232.72	1188.45	1794.06	1518.56
43_Octadecanoic acid, methyl ester	180.623	8.34269	37.1972	41.8084	31.1178	80.2361	137.428	34.184	382.394	130.684	137.274	158.473	360.378	60.1873	133.658	247.21	130.875	133.402	115.109	52.768	72.3343	89.669	47.5919	41.2856	73.9659	141.162	156.615	106.778	148.583	206.851	110.485	124.647	171.869	137.485	187.666	37.7166	236.293	218.824	122.632	90.0428	195.352	255.072	11.3201	9.31008	76.247	48.4868	75.5147	59.0486	91.3795
45_Trimethylsilyl ether of glycerol	6296.25	8705.82	4105.8	2191.7	5863.02	2620.19	2191.73	2125.98	4454.7	2092.38	6520.47	2473.59	2121.48	3219.31	3476.55	1830.89	3432.36	1953.63	1385.51	2523.49	4128.92	4831.93	4403.65	4536.82	3554.19	4351.24	4208.81	1126.36	1483.73	4823.41	2945.37	1419.13	2924.91	3970.43	4302.77	2829.05	2721.43	5539.18	4486.97	2207.58	5013.43	4084.26	3726.62	4162.25	3542.95	4942.08	2607.27	3383.96	3090.39
49_Linolenic acid, trimethylsilyl ester	375.319	294.003	132.126	128.81	210.214	355.775	55.1357	78.8513	119.219	177.915	393.921	130.426	118.104	66.4271	248.999	120.706	224.782	84.0656	68.7839	155	144.203	304.634	181.79	298.716	81.5988	48.5387	116.8	67.2894	111.335	315.028	156.348	172.941	258.294	152.816	170.291	138.313	248.369	171.557	242.143	80.5559	161.244	191.485	250.978	146.852	235.085	294.937	142.987	176.167	150.907
62_Glucopyranose, pentakis-O-trimethylsilyl-	23561.6	10338.1	8749.62	10471.2	28882.9	7571.02	25412.2	9106.24	9634.91	10818	11891.8	10571.9	9569.05	17548.7	23406.4	12214.2	8858.83	8872.77	10686.7	10864.8	7934.46	8480.66	7746.98	7370.07	11696.1	11430.9	9231.22	7242.63	9905.73	7887.73	28865.9	29685.5	9907.76	10085.1	24094.9	9468.56	10630.2	8756.36	14637.7	7030.8	16615.1	5909.03	9145.05	10728.7	8156.18	10373.4	8132.28	8046.63	6649.86
69_Hexadecanoic acid, methyl ester	376.1	18.885	71.0916	77.7607	71.0602	169.559	189.455	71.9591	536.273	296.943	334.983	331.897	594.343	152.475	443.142	554.471	255.486	263.203	215.684	146.88	235.002	183.249	112.577	101.134	154.889	511.667	474.304	243.825	297.911	528.316	231.214	250.191	447.839	331.422	350.549	90.1951	383.976	548.085	318.99	157.494	430.071	292.968	33.0455	28.5784	181.131	109.702	138.1	123.155	191.837
71_Tetratetracontane	1370.13	1465.73	1271.51	1104.17	1496.9	1238.68	1368.47	997.22	554.274	1407.07	1358.16	1190.6	1791.77	1355.95	1388.14	1949.09	916.639	1365.25	1104.25	1326.01	1067.08	1441.32	1222.41	1403.57	1497.32	1573.42	1274.35	1145.14	1040.99	1205.34	873.477	1153.3	1384.34	1261.57	1432.18	1151.3	1349.86	1544.71	1487.92	1338.35	2290.45	1298.66	1255.01	1566.78	1618.88	1477.17	877.643	1708.1	1468.49
77_3,8-Dioxa-2,9-disiladecane, 2,2,9,9-tetramethyl-5,6-bis[(trimethylsilyl)oxy]-, (R*,S*)-	156.334	212.956	75.1867	78.0437	133.743	94.6073	128.649	81.6542	170.125	137.128	172.388	110.713	126.028	144.049	194.212	235.48	183.671	201.023	127.854	125.64	93.0374	65.3725	159.376	68.6408	177.64	335.161	124.62	89.5362	120.786	117.621	136.278	146.81	169.719	151.281	183.239	90.8357	126.66	161.96	1020.6	97.0842	246.698	123.389	166.126	193.21	106.146	205.668	74.3475	139.075	137.296
81_D-Fructose, 1,3,4,5,6-pentakis-O-(trimethylsilyl)-, O-methyloxime	1985.09	94.1662	744.963	329.351	271.965	1108.12	1621.75	538.653	520.042	423.135	239.964	460.632	555.145	581.901	7646.52	463.452	599.597	492.175	626.461	328.476	455.912	1110.67	1151.52	1247.42	1221.3	3491.79	549.422	787.639	433.161	644.996	219.859	583.059	362.503	335.957	424.388	580.944	440.771	406.884	1263.77	730.343	2073.03	2323.91	326.368	185.963	1070.76	275.288	646.277	1435.83	915.215
82_9-Octadecenoic acid (Z)-, methyl ester	149.13	0	22.6383	25.0354	20.9713	91.8091	89.1024	19.4946	261.351	113.811	117.73	116.338	187.645	34.1004	176.721	220.991	105.489	83.5371	110.762	29.5708	68.0619	85.5194	35.1466	39.6916	53.885	105.972	113.568	83.1619	95.6977	111.429	108.663	90.6815	204.96	149.026	162.718	20.5379	130.003	188.296	118.462	89.4291	205.146	123.171	14.0854	0	51.7819	55.9171	74.6736	31.4502	113.727
88_Benzoic acid trimethylsilyl ester	550.425	302.199	350.777	299.282	239.088	228.767	253.71	368.558	203.599	180.52	149.23	115.021	162.833	120.86	73.5179	215.729	130.839	155.707	131.509	174.685	127.019	281.242	612.358	298.838	301.968	326.848	110.762	82.0893	102.416	142.215	74.2131	143.124	88.4685	113.987	80.9923	84.1021	118.722	118.392	0	154.425	570.54	197.166	210.886	202.158	254.891	259.243	292.249	313.843	221.84
97_*Lauric acid, TMS	204.9	78.9858	82.4735	57.5479	160.431	41.6467	38.8625	0	95.3253	48.7921	154.961	61.0518	66.1124	38.0328	82.877	39.2782	76.8672	43.2046	26.2238	292.13	90.6384	59.9839	80.0842	74.3457	55.2007	45.5915	88.0753	21.5013	53.7305	75.1524	92.4093	60.56	56.9335	121.478	213.482	69.536	104.713	147.894	94.6801	51.4044	79.3405	63.3853	72.5749	63.8975	85.7969	119.112	81.7633	88.1203	67.2713
110_*2-Hydroxybutyric acid, 2TMS	802.071	897.76	415.556	450.115	697.927	566.837	556.349	447.791	1031.95	778.515	1075.26	534.344	1166.93	1528.33	4709.46	939.324	1013	685.907	1009.27	985.128	934.409	747.176	1003.52	887.988	1030.48	1322.25	509.874	1104.53	619.408	1118	845.431	875.373	803.542	456.637	1002.03	1099.96	971.22	705	1474.24	440.503	1242.2	392.466	867.723	876.627	1047.85	926.415	513.656	495.928	853.022
121_Ribonic acid, 2,3,4,5-tetrakis-O-(trimethylsilyl)-, trimethylsilyl ester	60.4216	25.4949	39.4811	18.2318	24.0946	32.2638	32.1585	27.1296	20.5643	31.2287	29.6749	31.9815	20.1758	38.1872	130.189	25.9827	53.1939	51.1542	23.6164	30.6735	21.1737	32.488	52.5852	56.7522	28.2998	113.095	24.3866	28.2166	19.2427	29.4072	18.7489	25.2639	38.8438	27.8002	20.4844	22.6674	22.4748	28.4527	181.509	33.2855	71.1225	85.0317	51.5794	30.456	42.175	42.3785	16.5388	66.1472	22.1112
133_9-Tetradecenoic acid, trimethylsilyl ester	45.5443	83.0017	75.9573	9.81986	82.0382	20.405	0	12.8526	75.6038	19.4503	93.3744	23.1556	42.7137	0	32.3195	0	33.4686	14.4642	0	41.4155	49.1891	12.4779	46.7663	63.8651	14.9135	15.2962	50.4212	0	13.9882	43.5104	40.6411	31.4305	40.3694	67.2273	57.9952	57.2091	52.9383	99.2535	76.4467	17.9771	55.7142	23.91	29.5539	27.1929	38.9499	66.7649	8.81802	18.8843	17.587
146_Silane, trimethyl(4-methylphenoxy)-	161.056	70.8875	5.10826	92.8008	77.0922	61.4114	57.9097	22.741	115.978	36.0604	62.5589	65.2235	63.2451	26.2609	90.3285	78.2211	68.6784	157.023	44.5674	156.85	19.1763	128.453	16.8711	30.7661	27.6017	60.4877	56.0273	0	126.383	38.9839	44.8916	119.479	51.6365	41.6048	73.48	117.874	37.8196	28.7628	39.9468	21.5129	81.7122	145.553	26.7447	85.6083	26.3759	30.533	31.2172	26.9484	60.5757
149_Hexanoic acid, trimethylsilyl ester	395.164	403.864	269.259	321.06	253.29	471.897	358.388	372.962	471.452	366.439	210.809	190.577	469.95	273.274	67.765	309.176	0	264.252	337.372	180.656	308.058	261.14	523.728	484.966	472.563	268.926	258.184	167.135	185.645	271.175	57.3321	203.372	93.7829	175.859	99.1785	139.125	137.948	285.489	248.756	209.573	802.895	523.583	340.445	274.933	322.545	289.588	318.565	631.235	414.573
152_9,12-Octadecadienoic acid, methyl ester	161.698	0	10.9092	15.2517	0	122.694	95.7639	9.08169	240.944	122.335	118.636	178.521	225.491	696.99	139.832	325.725	142.39	176.519	104.365	44.7646	87.2122	112.56	39.3414	42.5509	53.0146	133.292	158.402	96.8602	94.8912	190.749	126.963	127.897	251.411	98.6204	196.996	17.3245	147.774	1358.88	0	90.0963	240.767	210.208	0	0	68.1591	41.896	98.5245	57.5211	73.1034
154_*Octanoic acid, TMS	172.4	109.904	125.635	140.627	70.8503	91.5022	129.92	97.0722	172.5	21.8425	82.3155	82.2977	70.9665	67.2175	52.6277	128.596	79.6045	105.667	132.09	113.56	129.284	106.105	190.255	225.641	246.042	148.249	0	57.6226	78.8645	87.873	60.5489	0	71.1623	108.861	0	69.4203	101.483	117.981	115.832	81.1447	0	157.578	165.888	117.501	105.617	161.149	90.8957	44.2868	141.445
158_*Pyruvic acid, MEOX TMS	302.587	495.341	257.902	307.88	0	357.813	309.151	0	683.07	368.514	832.129	807.636	397.998	1408.02	424.818	1506.51	597.173	504.815	534.413	258.612	530.886	487.368	0	222.583	688.053	28.8264	514.099	494.546	1001.45	660.402	986.667	1232.55	1143.29	1630.92	1023.07	867.836	1271.94	819.771	0	290.764	0	402.159	475.097	986.9	459.741	677.708	49.4125	366.735	530.824
160_Butanoic acid, 3-methyl-2-[(trimethylsilyl)oxy]-, trimethylsilyl ester	196.636	90.9545	152.396	93.8344	108.984	183.657	93.4625	81.8813	234.144	77.771	107.729	0	114.518	535.682	460.732	438.08	203.356	215.158	189.668	92.0162	210.696	200.974	447.8	85.3335	365.138	121.365	193.221	138.14	172.856	0	116.176	53.1042	372.086	358.555	0	94.2686	162.077	188.039	288.661	136.283	714.351	76.3357	357.641	356.406	299.084	0	0	125.508	460.823
164_3,7-Dioxa-2,8-disilanonane, 2,2,8,8-tetramethyl-	24.2145	30.2625	19.8929	9.67118	35.8514	9.14951	0	36.0566	15.1076	16.1759	14.6586	13.2362	32.9151	0	25.1733	18.5987	0	18.6061	23.198	33.0124	23.6936	0	19.305	16.9743	0	34.8057	19.7095	14.3612	11.0267	15.4209	12.7548	25.3797	33.3291	28.7627	21.7961	15.1101	14.815	27.0777	0	18.6371	46.4929	27.7157	28.799	41.0484	32.3951	18.9116	29.469	45.5933	8.80194
166_Palmitelaidic acid, trimethylsilyl ester	0	375.908	176.762	190.813	238.903	306.303	255.806	321.754	170.519	639.271	307.877	51.3584	178.464	258.589	811.229	330.191	757.546	1209.61	252.937	90.0636	158.156	419.899	804.416	228.64	438.667	481.196	57.1715	282.616	385.598	0	119.097	76.3011	711.423	0	129.163	184.686	861.677	233.833	919.185	324.719	207.814	99.2993	0	405.575	735.976	956.177	305.308	0	0
173_n-Pentadecanoic acid, trimethylsilyl ester	55.3674	84.5043	59.9579	0	82.3868	51.092	0	0	63.7094	55.0526	76.9327	61.5712	50.9338	19.4005	0	43.6698	48.1149	46.289	39.7534	55.629	57.4595	52.3895	0	60.8596	0	32.9117	47.3532	21.6756	38.5545	66.6292	44.9089	59.3568	63.206	50.3931	60.6631	49.7686	58.0433	72.0025	0	34.2255	0	0	0	42.3623	69.6316	87.6112	31.9772	50.935	0
180_Silane, trimethylphenoxy-	33.2158	16.5084	71.1335	0	39.9549	30.9863	0	35.4814	0	81.0592	68.281	70.8305	59.4926	0	0	55.6704	60.6914	0	76.1666	911.378	34.1355	30.1121	67.0878	42.826	31.9977	438.934	93.9941	50.2283	51.7422	0	45.0615	0	0	55.6674	65.7778	119.48	191.897	39.1763	84.3757	40.2274	107.77	0	78.4659	41.1002	0	40.1089	0	0	78.8511
1150_D-Xylose, tetrakis(trimethylsilyl)-	9.69558	9293.43	8.02998	11.5309	10.5011	5.26333	11.5801	15.8416	0	9.00566	0	14126.2	11.8873	15.3515	10.8758	17357.2	5434.75	0	18.6139	28.5292	5.48692	10.8096	10.8983	9.41972	17.8698	34.522	24.9688	13.8577	10.6565	13.6407	0	0	7845.38	6.64388	5259.15	12.9221	9.40193	10.5775	0	9.91382	22419.5	9.58582	6.77213	0	7.13031	6.19263	5.40153	8.00526	0
1200_Phosphoric acid, bis(trimethylsilyl) 2,3-bis[(trimethylsilyl)oxy]propyl ester	417.231	99.9605	154.362	108.783	124.349	235.61	346.591	119.463	734.965	284.112	234.962	378.478	517.763	213.684	472.478	826.905	358.334	294.009	249.396	106.357	173.886	203.705	169.706	93.4677	247.145	0	287.664	308.668	292.409	305.416	273.724	334.902	442.362	328.452	453.867	100.257	340.752	332.324	319.209	190.643	466.002	387.763	100.24	96.4028	248.967	150.759	276.098	182.148	274.351
1201_(R*,S*)-3,4-Dihydroxybutanoic acid triTMS	31.9067	36.549	15.2959	14.6404	27.7589	30.8265	34.0373	12.9186	25.1379	19.9474	36.7405	36.0589	27.479	48.2438	28.1758	46.6893	61.2641	45.5659	18.5212	31.6306	13.0361	34.995	29.9013	13.5756	40.0384	0	27.5951	20.4263	28.0279	22.1743	25.5285	34.2268	48.5161	31.8715	19.854	13.0217	18.0864	39.7467	197.891	18.5047	75.0402	36.3892	49.8061	17.2424	39.0014	39.0722	24.5074	38.3436	33.0608
1202_Arabinofuranose, 1,2,3,5-tetrakis-O-(trimethylsilyl)-	3.12687	2.99795	2.20513	5.16701	3.66991	2.45698	3.58934	2.24426	4.79832	4.05122	5.76093	4.29625	3.79468	9.7999	17.5424	7.84311	3.40802	4.43022	3.75344	5.50927	3.97541	2.41234	2.83317	2.19098	2.58346	0	4.35448	4.71733	4.91794	4.84254	2.8544	3.28168	2.08862	4.04011	3.25648	4.46292	3.91285	5.22497	6.38589	3.0641	6.22925	3.19246	2.88664	3.64552	2.73182	3.06996	3.15689	3.11809	4.06355
1203_Benzenepropanoic acid, à,4-bis[(trimethylsilyl)oxy]-, trimethylsilyl ester	21.958	29.4307	15.9958	13.1353	21.4919	18.7972	20.8472	5.61298	21.9196	18.617	18.0069	16.5909	22.9101	26.2184	44.6612	47.9354	34.4809	33.0167	35.9233	15.046	17.026	38.4976	59.2237	18.1647	40.3199	0	10.6593	11.1985	34.4438	24.7761	14.9102	18.1073	20.5034	36.4708	19.8269	17.3607	19.7529	20.8131	78.9486	18.338	56.078	18.9123	29.5073	30.4996	17.6314	38.9766	18.8134	28.7999	45.7686
1206_*Nonanoic acid, TMS	329.603	276.506	234.288	325.676	304.018	127.544	319.112	283.191	324.229	96.2852	72.6371	106.631	85.5965	43.7907	100.641	90.4057	76.8903	72.3065	57.8125	209.632	222.988	246.171	355.371	503.121	451.034	0	50.3187	55.2465	86.3676	83.9833	81.3649	209.334	115.024	106.144	71.1559	156.811	117.818	66.7702	215.464	181.278	263.161	317.641	398.648	195.864	185.095	310.516	184.371	516.5	227.363
1210_*Alpha-ketoglutaric acid, TMS	71.0426	116.513	59.5353	56.3028	75.0032	66.7742	48.301	45.45	109.925	67.7917	72.3572	58.6943	102.244	130.895	67.2575	138.907	142.41	92.0789	64.417	70.5254	55.5843	93.4766	91.3052	59.1385	80.066	0	56.3106	44.0795	83.6799	76.2553	69.4404	87.7356	105.358	114.121	118.737	52.1015	79.3065	89.9673	361.589	82.0465	113.448	75.4142	58.1603	109.948	73.4321	158.171	62.4566	78.3842	111.45
1212_Aminomalonic acid, tris(trimethylsilyl)-	462.157	56.938	512.544	508.21	278.739	364.797	524.388	332.372	812.484	473.762	511.628	645.479	596.245	1113.33	184.228	873.438	1199.05	1070.13	757.004	301.223	174.109	666.701	433.156	231.558	617.403	0	279.994	425.842	602.304	966.293	978.368	841.598	960.497	665.741	433.902	366.538	348.985	365.155	619.263	266.745	813.267	496.126	203.996	293.838	465.909	264.494	618.378	473.957	339.347
1214_Silanamine, 1,1,1-trimethyl-N-(trimethylsilyl)-N-[2-[(trimethylsilyl)oxy]ethyl]-	51.1008	153.285	40.4856	36.7269	57.6076	43.5421	41.5136	45.9544	148.529	59.709	53.959	52.7086	79.3684	85.3967	122.369	151.248	113.905	102.871	95.6595	86.793	45.1102	77.5574	78.8059	38.1366	88.8703	0	60.6751	54.5248	139.975	106.304	76.2299	101.756	90.414	89.2034	120.351	79.6445	78.0537	63.5615	118.199	53.6726	90.9766	75.6256	46.5937	67.2443	51.2187	113.329	54.994	74.7972	99.3871
1222_L-Tryptophan, N,1-bis(trimethylsilyl)-, trimethylsilyl ester	97.3242	60.3045	76.7299	30.711	59.7324	49.7929	37.9784	51.7732	160.347	100.508	125.201	59.6695	42.6392	258.186	264.629	288.4	157.251	199.469	105.191	80.8597	46.7153	104.774	125.111	27.9489	81.0693	0	39.9901	53.1204	121.131	30.1402	66.6197	137.157	130.411	100.387	114.477	32.7202	87.1754	55.3682	597.448	75.9391	51.3932	51.7084	70.0575	147.684	89.1603	130.911	45.1142	30.0901	59.4753
1228_*Glyceric acid, 3TMS	124.427	107.879	171.121	130.621	116.165	145.71	118.738	95.4283	179.979	103.221	124.84	211.457	119.7	102.905	538.784	144.726	211.925	361.832	118.11	143.211	131.874	104.468	154.294	76.7945	177.205	0	114.524	122.829	89.2026	85.1761	137.976	115.82	187.467	168.911	161.441	100.596	132.558	98.2677	424.204	119.477	205.254	159.985	130.974	138.077	145.78	96.9577	98.5079	163.214	157.65
1230_Malic acid, tris(trimethylsilyl) ester	52.4831	120.061	53.7976	44.5339	62.7636	54.8812	52.128	30.9846	66.5531	40.0854	47.484	39.8106	65.6933	57.5524	101.555	116.97	66.2403	77.0517	69.3959	47.4785	40.2456	59.5896	79.3188	76.1572	91.3622	0	48.5045	37.0254	61.9907	85.4066	46.9571	54.7755	75.781	107.365	86.2837	43.2352	65.1499	57.4763	231.739	75.2124	118.968	50.6075	77.2997	93.8128	72.5445	111.831	56.1788	83.1216	95.7177
1232_*Iminodiacetic acid (peak 1), 2TMS	768.626	2181.9	1049.56	649.276	1184.81	645.935	646.551	34224.1	259.058	464.858	351.301	262.323	406.433	426.944	555.527	527.662	531.01	552.036	308.943	242.567	687.074	69927.9	1090.18	828.386	813.264	0	282.325	200.428	447.717	326.88	383.274	641.704	383.939	377.387	440.571	241.306	346.162	349.794	584.972	609.379	1283.41	985.575	1413.25	1305.27	980.812	1248.96	713.617	1256.28	921.868
1233_*4-Methyl-2-oxovaleric acid, TMS	296.513	617.044	286.157	318.829	304.69	421.701	307.847	272.505	463.158	318.259	252.366	326.533	420.54	328.926	784.619	682.906	376.855	362.341	456.058	343.68	324.557	416.437	580.833	469.227	473.703	0	270.675	409.009	491.497	451.603	353.973	346.236	457.116	468.939	396.068	359.584	432.923	366.845	582.847	475.607	480.278	291.932	397.785	538.756	590.415	557.658	396.614	436.253	544.029
1236_1H-Indole-3-acetic acid, 1-(trimethylsilyl)-, trimethylsilyl ester	15.3442	26.4652	21.1691	19.1535	59.6	19.0399	10.099	15.3877	17.8967	11.8459	17.6354	13.395	37.6551	10.8093	28.8761	29.8249	115.572	56.7079	21.6025	20.3572	11.5896	56.2724	19.0987	4.08373	28.6537	0	18.3002	17.0429	51.4459	33.0225	12.945	28.6333	27.9699	16.8057	41.1467	14.9327	52.1212	26.7666	58.2095	17.1245	32.7163	60.9813	45.3828	29.4986	24.8911	33.048	25.2526	34.3603	8.97297
1240_*2,4-Dihydroxybutyric acid, 3TMS	22.2592	19.8187	12.6766	11.2707	20.3538	18.2753	18.3488	12.0835	21.3309	11.8049	17.9278	18.9526	9.97106	38.3935	14.7745	35.517	243.847	26.3024	11.851	21.3567	10.332	41.2802	20.8398	7.31757	13.662	0	15.6486	13.6473	16.4793	11.2504	13.4898	17.8173	30.8347	19.3051	21.8293	10.0195	12.7463	13.7665	17.9744	13.808	54.9984	17.5898	36.8755	15.975	13.7776	20.4865	16.9004	21.5174	19.5045
1266_*Glutamine, 3TMS	141.177	59.9306	61.8878	0	35.5605	61.0247	31.1931	43.8392	248.912	156.573	165.957	43.5017	56.7696	399.691	403.119	429.767	293.843	340.55	77.0601	802.616	16.8143	180.533	99.8151	9.20362	77.9665	0	14.4734	41.5696	105.786	55.0095	104.424	207.143	205.814	214.804	228.952	24.4699	48.6119	114.976	1116.63	69.8061	0	67.0239	55.0928	108.016	50.739	191.908	39.1247	26.6982	55.5749
1270_Erythro-Pentonic acid, 2-deoxy-3,4,5-tris-O-(trimethylsilyl)-, trimethylsilyl ester	81.1675	34.4507	29.7657	22.0858	38.5835	40.9372	70.5745	41.1258	45.1848	28.3439	42.2733	22.9838	38.9097	67.6633	155.541	113.938	60.8335	57.1179	41.9392	21.7579	22.4179	90.2109	57.0575	0	78.527	0	37.2633	43.4228	32.4571	45.0019	28.3962	61.6188	86.7428	36.6101	37.2283	28.6877	21.3532	28.2086	817.815	45.1329	95.0056	91.6054	102.237	47.547	39.1052	58.4099	28.8371	60.5972	45.6391
1296_Xylitol, 1,2,3,4,5-pentakis-O-(trimethylsilyl)-	20.036	24.2262	15.1435	10.8059	24.3136	17.2715	14.1438	9.88286	16.9371	14.3524	28.0206	12.8591	17.7908	15.8432	32.0507	36.5318	30.5796	36.1157	14.0948	16.2721	14.9424	28.6625	16.369	10.2977	29.5505	0	17.2515	16.863	24.4232	10.7876	15.9507	24.6667	20.5938	16.4069	27.6325	15.3315	18.7249	11.3349	95.6135	15.7802	34.1137	14.6007	14.221	25.2098	23.177	32.5867	14.6624	21.1742	20.0722
1299_Benzoic acid, 4-ethoxy-, ethyl ester	71.72	79.0071	86.778	27.7173	39.4306	51.0332	66.0438	30.1657	85.9788	110.706	65.0769	74.1891	89.407	79.1399	99.089	74.9111	99.4611	96.5343	79.5475	70.327	31.2787	80.1377	93.3848	105.019	72.7331	0	67.4543	55.5679	67.0784	79.0168	76.4735	125.728	81.9476	58.2271	111.009	66.5856	86.2295	59.3177	109.597	35.3341	81.9961	95.7552	99.6087	126.101	118.769	107.889	39.3006	79.5465	43.1317
1300_L-Cysteine, N,S-bis(trimethylsilyl)-, trimethylsilyl ester	28.6883	0	19.9589	4.19343	0	18.0747	20.3818	17.8219	113.571	32.501	43.7006	25.762	5.24361	15.8965	0	100.963	50.1589	15.8166	12.9058	19.466	5.97445	4.83324	20.0265	13.0498	27.1216	0	3.86832	5.82611	24.4906	15.6489	54.3242	63.7095	6.69943	27.4309	35.5906	3.40666	7.24547	5.583	24.5358	14.5384	8.03647	21.4267	3.30487	5.28279	17.9768	39.5519	5.24787	17.0527	3.81452
1303_1,3-Benzenedicarboxylic acid, bis(trimethylsilyl) ester	9.23546	9.91234	11.4476	11.0503	10.414	8.67686	9.37112	8.88111	0	5.9447	6.48206	3.09204	6.15357	5.45928	2.69771	9.19151	9.26639	9.00686	0	2.19647	10.0905	11.255	11.0865	9.94211	9.86149	0	1.71084	0	4.57733	3.09261	6.3977	9.56438	8.67069	6.69373	7.47475	0	4.01433	4.60638	8.36839	7.30821	14.37	12.2886	13.5303	10.4574	11.5528	12.2957	8.23718	11.5	10.3539
1323_1H-Indole-3-propanoic acid, 1-(trimethylsilyl)-, trimethylsilyl ester	64.6687	27.3461	8.72361	36.7176	0	12.7443	11.4836	9.64974	30.8298	20.5043	31.4144	12.5252	17.5961	14.2163	4.50362	25.0232	15.3452	43.0581	19.3185	10.777	7.15174	16.745	17.9305	3.58532	16.3105	0	11.3734	17.615	25.9658	18.0298	16.8982	44.1727	6.20926	61.8963	20.5251	6.23437	0	109.181	51.9362	0	12.552	27.7611	0	9.93994	2.18108	31.683	21.4334	33.2757	0
1329_*Lysine, 4TMS	605.307	776.443	442.789	409.292	251.232	461.218	168.952	315.009	1495.23	993.327	704.313	639.305	406.78	557.613	259.128	1241.19	1023.34	835.432	554.302	1117.69	391.587	768.991	0	165.843	244.677	0	344.781	521.859	815.974	368.669	519.011	1679.68	657.894	427.593	923.963	416.431	462.339	505.965	1295.26	306.846	0	0	419.932	600.071	588.19	1611.07	350.686	398.631	635.929
1337_(R*,R*)-2,3-Dihydroxybutanoic acid, tris(trimethylsilyl)-	0	43.3718	8.69438	11.019	25.3455	0	38.5562	19.5851	28.0382	0	35.4045	0	100.831	12.0551	198.576	0	128.632	86.0816	45.427	19.4073	110.255	26.8561	65.6509	35.3171	145.463	0	39.8173	112.75	43.2498	8.48448	0	0	30.1653	51.719	55.517	151.098	0	40.8107	333.246	55.8494	159.709	26.5475	106.976	0	77.1293	70.3809	0	15.3258	54.8027
1372_11-Eicosenoic acid, trimethylsilyl ester	69.5641	61.6829	24.096	13.2574	53.1633	22.5389	0	19.5073	23.291	54.1787	79.4406	27.4997	29.5509	20.7227	65.7284	25.8079	35.2083	22.4034	20.8901	34.6643	38.2516	0	0	104.211	0	0	29.7633	22.8852	20.3226	45.7114	34.7051	45.5045	37.2072	24.5791	49.8464	33.804	27.7589	41.81	85.7089	0	0	0	47.5982	21.2863	86.4656	42.0853	32.161	0	31.0796
1381_2-Ethyl-3-hydroxypropionic acid, di-TMS	0	23.531	11.03	0	28.9057	13.179	0	0	40.3345	18.3019	20.3898	0	39.2919	20.6054	65.6961	24.8603	0	35.9432	36.6951	19.4055	32.7829	35.4548	30.5422	21.2335	29.2168	0	18.6859	14.889	17.2989	21.1116	0	40.2002	17.1741	37.8329	44.8316	40.0428	0	14.956	95.0776	16.1016	49.5096	19.8479	40.3583	25.387	32.687	53.925	10.6022	11.6512	23.6316
1398_*3-Hydroxyphenylpropionic acid, 2TMS	7.85728	0	16.3329	23.4524	23.3501	0	4.3358	3.57266	0	7.44685	0	8.0734	0	9.13211	5.84386	40.1924	24.8905	12.0445	4.03154	38.7001	0	0	7.72911	0	8.62961	0	3.79777	5.30862	8.1068	6.87756	4.75897	5.3832	46.2374	4.18259	4.87213	3.07183	8.53384	2.93808	14.1279	3.18477	23.9662	0	36.2608	0	8.75828	16.7349	2.27682	0	31.2201
1415_1-Propene-1,2,3-tricarboxylic acid, tris(trimethylsilyl) ester, (E)-	33.9663	11.65	24.7223	49.8527	11.65	23.2999	26.6817	11.65	30.6275	28.916	33.4287	32.244	46.6851	26.5832	41.1822	57.5947	39.8834	11.65	11.65	37.8404	39.6856	36.7688	36.7238	31.7725	53.0327	8.54291	24.0992	8.54291	47.6346	40.9631	17.0858	8.54291	37.7782	43.8103	8.54291	8.54291	20.1493	36.8649	100.557	43.6964	13.5391	33.9692	27.161	28.1462	36.9651	27.3927	29.5608	13.5391	58.9224
1416_Acetic acid, [(trimethylsilyl)oxy]-, trimethylsilyl ester	249.499	220.618	582.107	97.3493	237.805	233.282	216.86	0	282.197	182.72	0	0	0	342.933	219.933	404.08	269.953	324.484	164.579	688.258	0	320.345	301.219	149.201	243.69	0	0	0	520.724	181.339	245.9	324.08	199.181	269.157	228.764	0	0	122.275	218.157	184.739	437.023	225.706	249.553	430.974	140.738	490.707	286.398	269.536	256.439
1433_1-Iodo-2-methylundecane	7.88163	9.88238	5.98581	2.9929	9.59813	6.87823	6.3257	2.9929	2.9929	6.22761	8.06657	2.9929	7.42498	8.12004	2.9929	8.04109	2.9929	7.58338	2.9929	2.9929	6.21995	7.72339	6.41869	7.75183	7.42317	3.0572	6.19789	3.0572	7.0676	6.19889	3.0572	3.0572	3.0572	6.15756	7.84997	6.1144	6.91629	7.21102	8.47733	7.1162	12.8554	7.62033	6.9348	7.66419	7.69032	7.56983	5.77826	8.53607	8.00926
2184_*2-Butenedioic acid, 2TMS	38.0024	71.1658	52.4787	39.936	27.77	29.3909	44.3098	41.9911	0	0	34.0855	83.4829	26.3586	28.99	0	43.2426	53.6802	38.8407	55.1656	0	34.611	41.7311	55.4414	30.2052	34.6114	0	43.853	0	38.0258	41.7685	38.771	50.2383	50.5467	48.9782	0	0	0	26.8841	0	35.3544	86.311	44.894	56.4329	70.9718	23.9687	65.7215	26.1341	42.0018	28.5566
[truncated: 24 more columns]
