# Supplementary material for: The Metabolome in Finnish Carriers of the MYBPC3-Q1061X Mutation for Hypertrophic Cardiomyopathy
Source: PLoS One. 2015 Aug 12;10(8):e0134184. doi: 10.1371/journal.pone.0134184 (PMC4534205; doi:10.1371/journal.pone.0134184)
Supplement: S4 Dataset — Subject-index is listed in the first row, group in the second row, and individual lipid-levels listed in separate rows. (XLSX) [file pone.0134184.s004.xlsx]

## Sheet: LipAll_for_zeroimp.csv
Subject	301	302	303	304	305	306	307	308	401	402	403	404	405	406	407	408	409	410	411	412	107	110	113	115	120	205	207	213	215	216	221	222	225	227	228	229	230	231	232	101	102	103	104	105	106	108	109	111	112
Group	G-/LVH-	G-/LVH-	G-/LVH-	G-/LVH-	G-/LVH-	G-/LVH-	G-/LVH-	G-/LVH-	G-/LVH-	G-/LVH-	G-/LVH-	G-/LVH-	G-/LVH-	G-/LVH-	G-/LVH-	G-/LVH-	G-/LVH-	G-/LVH-	G-/LVH-	G-/LVH-	G+/LVH-	G+/LVH-	G+/LVH-	G+/LVH-	G+/LVH-	G+/LVH-	G+/LVH-	G+/LVH-	G+/LVH-	G+/LVH-	G+/LVH-	G+/LVH-	G+/LVH-	G+/LVH-	G+/LVH-	G+/LVH-	G+/LVH-	G+/LVH-	G+/LVH-	G+/LVH+	G+/LVH+	G+/LVH+	G+/LVH+	G+/LVH+	G+/LVH+	G+/LVH+	G+/LVH+	G+/LVH+	G+/LVH+
245_Cer(d18:1/17:0)	1.77	2.44	2.11	2.48	1.85	1.82	2.23	2.05	2.14	2.26	2.19	2.01	2.09	2.33	1.8	2.31	2.15	2.06	1.93	2.03	1.81	1.93	1.87	1.72	2.36	1.83	2.35	1.93	2.25	2.14	1.82	2.11	2.23	2.24	2.18	2.25	1.78	1.97	2.15	2.27	2.1	1.74	2	2.22	1.77	1.8	2.14	2.19	1.96
100_Cer(d18:1/22:6)	9.17	11.53	9.93	11.23	8.89	8.67	9.88	8.95	9.58	10.96	9.68	10.92	9.81	11.97	10.33	13.48	9.23	12.56	8.68	8.86	9.72	9.45	9.28	8.48	11.86	9.03	12.22	8.38	12.78	9.42	9.24	9.69	11.39	9.58	10.21	11.39	8.08	11.98	12.73	9.45	10.27	8.63	9.74	11.15	8.75	8.75	11.6	12.81	10.28
1088_Cer(d18:1/22:6)	1.39	1.61	1.31	1.76	1.33	1.56	1.37	1.1	0.73	0.95	0.86	0.98	1.06	0.94	0.73	1.11	0.98	0.98	1.06	0.82	1.62	1.32	1.73	1.17	1.75	0.83	0.89	0.97	0.98	0.78	0.78	0.86	1.15	0.89	1.08	1.08	1.08	0.87	0.88	1.25	1.29	1.5	1.52	1.55	1.43	1.13	1.3	1.44	1.15
1849_ChoE(14:0)	1.54	2.07	1.46	1.66	1.76	1.63	1.32	1.4	1.68	1.52	1.38	2.56	1.8	1.92	1.64	1.89	1.76	2.16	1.67	1.74	1.67	1.65	1.6	1.3	1.58	1.91	1.8	1.91	2	1.8	1.73	1.79	2.17	1.49	1.69	1.55	1.58	1.78	1.83	1.86	1.43	1.33	1.9	1.19	1.84	1.24	1.63	1.32	1.75
412_ChoE(16:1)	2.05	4.85	2.48	3.25	3.19	2.28	2.44	1.96	2.69	2.27	2.77	1.02	0.92	2.03	2.93	0.88	3.6	1.96	1.16	1.44	4.13	2.11	3.02	2.43	1.63	3.05	2.49	1.88	2.24	1.22	1.77	1.45	2.79	5.75	1.34	0.88	2.82	3.46	2.58	2.07	3.33	0.99	2.79	2.24	2.16	2.39	0.8	1.57	2.4
56_ChoE(18:1)	38.85	55.38	37.51	40.29	49.82	49.16	44.95	52.03	50.31	38.35	39.91	43.74	42.77	53.35	43.74	21.73	61.41	41.5	40.01	39.97	49.35	48.11	38.41	39.58	33.82	45.21	42.01	43.75	49.5	38.43	39.05	33.42	45.39	37.89	41.74	30.91	39.05	45.6	38.67	50.74	62.36	38.99	46.07	32.73	56.75	32.62	44.68	29.41	43.34
26_ChoE(18:2)	138.61	113.62	111.45	120.53	171.23	152.27	134.35	158.09	126.13	103.24	100.86	154.77	140.98	137.46	117.54	61.36	135.24	161	122.18	126.98	116.15	130.21	86.31	102.34	100.61	147.3	144.64	141.64	104.9	197.26	119.11	133.58	130.87	100.98	117.29	115.31	137.73	109.62	102.2	132.04	122.97	115.04	120.26	104.19	179.53	87.45	112.14	112.44	116.15
184_ChoE(18:3)	3.4	3.02	6.48	6.81	6.56	6.8	3.47	5.44	10.39	4.11	4.24	3.55	4.34	4.54	4.34	1.15	11.35	5.24	4.83	4.22	4.78	5.62	4.95	3.32	4.37	3.68	3.33	4.52	5.15	2.33	6.2	6.38	5.66	5.63	5.06	2.85	8.52	4.07	3.71	7.1	3.86	2.63	5.36	3.79	6.08	4.79	3.62	3.44	4.33
336_ChoE(20:3)	2.93	7.42	2.5	3.27	3.21	2.43	3.26	3.86	2.76	4.76	1.74	2.8	2.31	2.96	2.35	1.91	3.65	4.33	2.8	2.55	5.94	3.12	2.5	2.62	3.91	3.12	3.95	3.35	4.29	2.4	2.7	1.89	2.23	3.34	1.79	1.99	3.97	2.89	2.25	2.95	3.2	2.04	2.06	2.99	4.19	2.86	2.08	2.13	3.68
83_ChoE(20:4)	31.24	49.34	19.25	21.4	45.02	36.57	21.68	35.7	30.04	23.56	33.26	27.94	27.39	37.54	26.56	8.49	27.16	42.07	28.29	26.5	34.01	28.79	22.92	23.93	18.9	36.09	41.61	27.74	34.11	38.75	31.37	27.29	16.96	32.19	34.08	18.31	25.34	18	23.44	31.81	25.55	26.85	20.2	21.51	52.32	21.45	16.48	13.68	24.18
191_ChoE(20:5)	14.78	17.18	8.58	7.12	15.23	4.96	3.38	5.07	6.83	9.37	4.94	1.76	8.67	2.38	8.94	1.7	8.62	9.83	3.16	5.34	1.71	5.64	4.66	4.07	2.68	35	6.81	11.83	4.99	5.8	9.57	11.7	1.02	6.07	3.69	0.93	10.06	6.42	7.96	6.63	8.39	13.61	9.99	5.77	11.96	7.15	1.6	3.36	9.47
460_LysoPC(14:0)	0.91	0.47	0.94	0.64	0.84	0.45	0.54	1.06	0.73	0.54	0.58	0.42	0.4	0.34	0.69	0.73	0.61	0.39	0.42	0.63	0.62	0.7	0.78	0.37	0.53	0.43	0.65	0.46	0.97	0.4	0.75	0.65	0.95	1.11	0.6	0.39	0.94	0.9	0.88	0.67	0.52	0.64	0.91	0.86	0.65	0.97	0.64	0.82	0.72
1253_LysoPC(16:0)	73.37	57.87	67.74	59.51	83.97	62.3	88.15	63.32	57.69	51.85	47.54	39.64	66.56	73.31	100.97	58.1	57.93	39.86	43.32	45.32	46.1	60	72.76	59.58	63.24	45.63	33.92	83.94	73.47	48.57	65.73	63.66	64.11	61.52	65.45	42.5	67.45	43.79	36.96	73.28	64.24	69.75	64.94	59.02	83.05	76.66	81.52	56.35	84.88
330_LysoPC(16:1)	1.27	1.87	1.42	1.08	1.61	1.18	1.7	1.28	1.37	0.95	1.09	0.56	0.85	1.33	1.68	1.13	1.54	0.62	0.74	0.71	1.01	0.92	2.34	1.12	1.16	0.7	0.52	1.15	1.28	0.55	1.11	0.88	1.63	2.22	0.91	0.64	1.29	1.35	0.75	1.14	1.28	1.07	1.29	1.04	0.94	1.8	1.04	0.93	1.4
52_LysoPC(18:0)	18.73	12.31	20.68	13.96	25.3	16.87	20.57	17.09	13.73	11.36	10.6	11.68	19.9	16.28	25.58	15.33	12.06	10.94	11.63	10.62	7.76	16.48	16.13	13.56	15.66	6.14	5.21	21.17	23.64	10.91	19.41	17.44	13.47	8.84	19.95	9.63	14.84	6.21	7.22	20.91	15.08	22.49	14.95	10.41	23.87	19.12	20.51	13.94	23.14
51_LysoPC(18:1)	14.22	13.21	19.68	12.24	17.92	18.72	29.12	16.12	16.44	10.32	11.45	5.89	13.22	25.87	28.06	23.26	16.67	11.52	18.16	10.8	9.1	11.88	23.99	16.95	17.43	7.77	5.61	24.59	19.08	10.12	14.98	15.88	22.5	18.01	18.93	9.76	16.3	8.13	6.3	21.13	23.51	17.18	16.12	13.15	24.63	18.46	28.53	10.38	24.27
40_LysoPC(18:2)	17.09	13.81	27.08	17.08	21.42	39.45	48.65	21.14	21.81	15.12	14.18	13.27	18.83	32.86	24.8	37.91	24.44	18.25	25.34	15.51	14.56	17.9	38.41	19.77	29.82	7.1	7.71	38.18	20.01	18.1	15.14	19.31	44.82	16.41	18.3	9.34	13.35	7.09	5.05	29.45	38.72	28.09	30.29	15.6	34.6	23.15	53.04	15.72	29.39
492_LysoPC(18:4e)	0.34	0.36	0.52	0.36	0.56	0.76	0.85	0.53	0.5	0.33	0.35	0.3	0.4	0.66	0.65	0.78	0.52	0.38	0.49	0.28	0.33	0.47	0.77	0.45	0.55	0.17	0.24	0.87	0.46	0.38	0.32	0.45	0.75	0.39	0.44	0.21	0.35	0.28	0.16	0.59	0.83	0.54	0.53	0.38	0.65	0.58	1	0.36	0.64
287_LysoPC(20:3)	0.97	1.32	1.86	0.95	1.12	1.54	2.62	1.19	1.56	1.3	0.89	0.72	0.99	1.37	1.98	1.95	1.28	0.94	1.26	0.81	1.78	0.92	3.09	1.23	1.82	0.45	0.66	2.07	1.71	0.57	1	1.05	2.24	1.71	1.33	0.52	1.64	0.94	0.43	1.48	1.87	1.17	1.17	1.3	2.18	1.87	1.88	0.93	1.81
131_LysoPC(20:4)	2.62	3.4	3.11	1.93	2.96	4.68	4.46	2.58	2.48	2.05	1.64	1.15	2.66	3.8	4.44	3.57	2.11	2.09	2.74	1.73	2.09	2.42	5.93	4.07	3.48	1.63	1.2	5.51	4.37	2.67	2.16	2.77	2.89	3.22	2.26	1.26	2.3	1.02	1.1	5.06	6.35	3.67	2.23	3.75	5.32	3.84	4.52	1.63	4.56
415_LysoPC(20:5)	1.51	1.04	0.72	0.49	1	0.76	0.52	0.38	0.44	0.67	0.29	0.13	0.59	0.31	1.3	0.63	0.61	0.46	0.36	0.33	0.19	0.61	1.27	0.51	0.6	1.66	0.43	1.48	0.6	0.33	0.69	0.94	0.42	0.5	0.33	0.1	0.61	0.29	0.36	0.77	1.2	0.99	0.96	0.7	1.44	1.31	0.5	0.37	0.76
533_LysoPC(22:5)	0.35	0.35	0.41	0.2	0.46	0.36	0.44	0.21	0.32	0.26	0.22	0.11	0.28	0.36	0.52	0.44	0.25	0.16	0.19	0.13	0.17	0.33	0.7	0.29	0.45	0.18	0.08	0.62	0.39	0.19	0.25	0.37	0.32	0.26	0.23	0.11	0.25	0.13	0.11	0.53	0.52	0.46	0.35	0.46	0.51	0.47	0.65	0.21	0.55
348_LysoPC(22:6)	1.71	1.77	0.93	0.57	2.3	1.04	2.04	0.56	0.82	1.44	0.91	0.41	1.18	0.94	1.8	1.02	0.84	0.68	1.07	0.76	0.7	0.84	1.94	0.9	0.98	0.82	0.6	2.6	1.32	1.04	1.13	0.99	0.98	1.18	0.92	0.53	1.02	0.88	0.53	1.06	1.52	1.74	1.64	0.72	2.39	1.71	2.16	0.57	1.09
507_LysoPE(18:0)	0.47	0.39	0.75	0.44	0.69	0.5	0.59	0.66	0.71	0.52	0.45	0.47	0.56	0.39	0.6	0.72	0.38	0.38	0.4	0.47	0.47	0.51	0.54	0.36	0.47	0.34	0.36	0.69	0.69	0.57	0.6	0.69	0.47	0.53	0.54	0.39	0.45	0.34	0.54	0.57	0.48	0.58	0.62	0.47	0.7	0.68	0.68	0.54	0.43
294_LysoPE(18:2)	1.36	1.09	1.5	1.23	1.64	1.31	1.87	1.29	1.23	0.9	0.98	0.85	1.35	1.39	1.99	1.05	1.16	0.79	0.9	1.01	0.88	1.06	1.41	1.1	1.25	0.85	0.66	1.73	1.59	1.04	1.3	1.12	1.15	1.27	1.19	0.9	1.42	0.86	0.82	1.36	1.13	1.22	1.13	1.03	1.58	1.41	1.43	1.1	1.62
388_PC(30:3)	0.24	0.22	0.39	0.35	0.27	0.35	0.3	0.48	0.29	0.29	0.3	0.43	0.21	0.46	0.36	0.08	0.47	0.28	0.21	0.26	0.36	0.39	0.25	0.25	0.25	0.1	0.21	0.24	0.24	0.23	0.28	0.24	0.27	0.24	0.25	0.2	0.31	0.31	0.36	0.44	0.51	0.37	0.33	0.41	0.36	0.26	0.44	0.39	0.38
151_PC(31:1)+PE(34:1)	1.36	1.14	1.4	1.18	1.42	1.46	1.13	2	1.3	1.4	1.96	0.77	1.52	1.87	1.36	0.48	2	1.47	1.31	1.97	1.46	1.66	1.6	1.82	1.18	1.63	1.5	1.39	1.48	1.76	1.53	1.63	1.13	1.86	1.72	1.2	1.28	1.8	1.11	1.97	1.83	1.5	0.86	1.4	1.61	1.54	1.32	1.72	1.4
66_PC(32:0)	8.22	6.86	7.97	5.93	9.05	7.27	6.26	7.53	5.83	6.07	6.98	5.6	7.13	7.3	7.23	3.45	9.22	8.01	6.29	8.53	8.95	8.51	7.58	8.26	5.96	7.84	8.24	7.49	8.86	7.71	7.36	7.97	5.19	9.14	6.29	5.11	7.51	8.02	7.23	8.01	9.21	9.08	5.92	7.09	9.07	10.05	6.86	9.77	6.83
59_PC(32:1)	13.8	17.08	13.24	10.35	14.88	7.66	7.91	15.94	15.83	10.36	18.42	6.43	6.93	10.75	19.85	2.98	14.25	6.22	8.29	12.6	17.73	9.73	19.38	13.36	11.3	9.68	14.8	7.67	11.78	6.33	9.36	8.39	22.07	38.59	9.52	5.83	13.03	43.51	16.55	9.18	16.5	8.56	12.3	13.46	7.67	20.21	5.15	13.77	10.95
152_PC(32:2)	2.58	1.44	2.93	2.17	2.25	1.24	1.22	5.65	3.07	2.86	4.26	1.71	1.29	1.52	2.38	0.99	1.44	1.88	1.48	5.12	4.1	3.08	2.23	1.26	1.11	1.48	5.32	1.07	2.47	2.63	2.41	2.48	5.12	3	2.19	1.41	3.59	5.32	3.24	1.95	1.76	2.33	2.51	1.95	1.8	3.65	1.21	3.64	1.74
101_PC(33:2)+PE(36:2)	2.2	1.63	3.26	2.49	2.62	2.71	2.87	4.3	3.24	2.59	4.79	1.51	2.46	3.47	2.99	0.77	3.75	2.32	2.37	4.72	3.68	2.37	2.62	2.82	2.16	2.5	3.05	2.3	2.1	3.32	2.89	2.97	2.96	3.3	3.53	1.98	2.37	4.5	2.22	3.78	4.2	3.1	1.84	2.01	2.66	2.73	2.3	2.99	2.32
5_PC(34:1)	148.88	130.51	156.08	135.96	139.66	139.62	128.65	150.21	147.76	114.69	159.53	98.16	101.6	148.43	173.95	60.89	160.09	104.86	127.51	137.69	161.49	111.18	164.98	138.46	137.75	127.3	137.92	121.41	124.7	115.57	128.58	118.42	169.3	177.99	132.57	101.81	145.26	196.17	132.89	132.44	179.94	111.95	129.16	131.66	135.28	169.56	112.84	158.52	137.77
1_PC(34:2)	173.81	147.87	197.91	167.74	176.57	188.3	177.29	209.59	172.01	161.01	207.96	180.92	165.22	196.5	189.9	97.71	181.26	170.79	154.68	197.76	218.31	164.31	172.95	183.94	172.27	141.44	192.67	162.49	147.23	189.66	146.6	168.36	204.32	174.03	177.36	160.07	180.85	200.22	149.28	174.67	232.86	196.6	190.71	150.6	190.13	200.71	167.03	219.27	172.87
99_PC(34:2e)	1.96	1.75	2.91	3.71	2.36	4.56	2.71	6.29	2.43	3.17	5.76	3.41	2.94	5.32	3.49	0.97	3.59	2.79	3.16	3.61	3.64	3.48	3.02	3.45	2.3	1.78	3.24	2.69	1.51	3.24	2.73	4.21	2.83	2.12	4.6	2.01	3.07	2.91	1.56	3.9	6.5	3.38	2.68	1.45	5.16	2.76	8.62	4.18	4.29
1075_PC(34:3)	3.41	3.09	5.13	2.99	3.44	2.51	2.71	3.92	4.09	3.92	6.64	2.59	2.29	3.16	4.63	1.04	3.26	2.35	2.75	5.46	4.15	2.76	5.1	3.52	1.88	2.08	2.6	2.36	2.06	2.71	3.03	3.33	5.66	3.44	3.17	2.37	6.1	4.17	2.55	2.62	3.37	3.09	2.5	2.08	2.13	4.15	1.72	2.69	2.65
81_PC(34:3)	8.03	3.25	8.74	8.79	4.7	3.55	4.06	11.66	9.29	6.06	8.98	3.41	3.4	4.84	9.67	1.87	6.66	3.02	3.13	9.21	9.27	7.51	4.16	3.16	3.94	4.99	5.43	3.99	7.79	5.91	5.39	7.99	18.46	7.94	6	4.03	10.13	13.19	7.43	6.14	6.33	5.35	7.86	4.48	3.76	13.38	5.87	10.21	6.22
85_PC(35:2)	3.73	2.98	6.1	3.44	5	5.2	3.31	6.6	6.54	5.88	6.22	5.31	5.22	3.83	5.35	1.61	3.88	3.65	4.9	6.92	5.56	4.51	3	3.43	2.86	3.09	3.36	3.59	2.8	5.78	5.19	5.12	5.41	3.2	5.28	3.54	4.46	4.03	4.52	5.91	6.21	7.96	3.52	2.85	4.5	5.31	3.72	4.53	2.8
17_PC(36:1)	39.11	38.55	54.34	49.96	47.75	41.87	38.17	56.91	52.22	30.53	43.54	23	28.7	39.79	47.49	16.4	66.21	29.92	48.3	45.5	40.29	33.26	48.7	36.96	31.68	26.92	37.25	36.32	42.34	27.26	44.3	37.79	44.45	53.38	46.32	23.76	43.91	52.31	39.36	39.62	55.64	32.91	41.5	27.13	40.39	59.54	34.71	43.8	38.46
2_PC(36:2)	136.74	118.07	161.9	139.13	148.95	151.27	136.09	175.89	133.59	119.09	144.34	132.26	125.58	147.46	136.91	62.82	146.88	133.55	140.57	145.85	135.16	142.77	138.24	138.54	130.41	84.43	119.37	133.58	126.84	134.64	133.88	148.93	154.27	107.53	147.55	129.83	137.8	128.61	105.27	164.91	172.32	159.28	144.83	97.06	138.24	156.66	143.29	167.45	135.23
10_PC(36:3)	48.08	57.77	62.85	62.1	52.37	52.28	53.16	69.92	64.07	67.64	59.83	49.24	41.31	51.19	70.03	19.16	60.12	42.07	45.3	64.81	118.01	50.34	66.23	53.46	60.13	42.07	69.82	47.94	58.16	38.03	58.26	44.54	61.12	74.15	51.02	39.08	92.06	78.13	48.42	55.52	62.56	46.03	39.83	55.07	58.64	71.38	29.97	67.36	48.22
4_PC(36:4)	110.78	137.69	113.32	98.99	117.23	124.26	92.01	129.27	108.48	103.6	116.39	81.09	100.38	123.69	133.36	40.04	119.47	100.71	91.52	129.84	164.16	107.6	137.25	145.2	116.14	120.89	147.2	107.66	126.65	122.99	106.52	95.62	91.54	147.79	108.49	92.37	137	121.92	86.75	142.51	172.4	128.25	90.68	131.88	139.82	142.19	81.07	98.71	124.63
249_PC(36:4e)	0.55	0.61	0.62	0.35	0.69	0.53	0.28	0.8	0.83	0.65	0.59	0.38	0.48	0.3	0.53	0.19	0.37	0.44	0.57	0.88	0.87	0.52	0.46	0.46	0.36	0.63	1.01	0.38	0.68	0.93	0.6	0.67	0.29	0.86	0.55	0.36	0.83	0.68	0.67	0.9	0.72	0.68	0.38	0.53	0.8	1.08	0.27	0.43	0.36
43_PC(36:4e)	5.7	8.01	8.54	7.3	6.39	11	6.72	14.77	8.1	7.13	9.24	5.76	7.62	10.78	12.52	2.77	9.66	8.52	8.17	10.58	9.02	9.5	9.73	10.49	8.28	7.97	10.61	7.34	9.12	8.92	7.77	6.82	5.7	9.44	9.79	7.35	8.53	6.31	7.24	13.09	16.86	9.03	5.04	7.16	14.86	7.95	13.96	10.14	11.15
29_PC(36:5)	62.39	41.35	26.64	26.02	39.71	20.03	8.56	22.23	23.74	33.48	21.75	6.94	25.52	9	53.43	5.32	27.1	14.75	11.48	24.57	16.07	24.03	29.79	23.91	18.19	104.73	62.71	29.21	22.69	16.89	33.73	41.38	12.75	33.13	17.97	6.57	36.91	27.92	29.84	21.55	40.34	42.88	30.36	28.89	38.5	53.67	7.13	19.25	21.1
812_PC(36:5)	0.35	0.35	0.81	0.46	0.59	0.56	0.27	0.6	1.03	0.39	0.58	0.32	0.47	0.52	0.62	0.2	0.65	0.6	0.59	0.62	0.54	0.49	0.48	0.49	0.44	0.4	0.48	0.47	0.56	0.62	0.44	0.47	0.48	0.57	0.48	0.34	0.38	0.48	0.42	0.75	0.68	0.52	0.35	0.51	0.6	0.42	0.44	0.46	0.42
238_PC(37:2)	0.59	0.36	0.76	0.63	0.53	0.56	0.5	1.01	0.74	0.66	0.7	0.62	0.61	0.56	0.61	0.23	0.67	0.59	0.66	1	0.6	0.57	0.45	0.45	0.44	0.41	0.58	0.57	0.57	0.54	0.75	0.97	0.7	0.52	0.71	0.44	0.67	0.65	0.51	0.94	0.73	0.91	0.56	0.33	0.6	0.72	0.69	0.79	0.53
784_PC(38:2)	4.94	3.86	3.6	4.35	4.62	2.6	3.25	4.45	4.05	3.78	5.05	3.57	3.21	3.55	3.28	1.27	7.61	2.98	2.45	4.19	4.49	4.14	3.31	2.65	1.9	3.25	3.92	2.72	2.66	2.68	3.55	4.07	2.57	3.74	3.64	2.66	3.99	3.29	3.04	4.17	3.35	3.37	3.15	2.03	3.23	3.97	3.93	3.52	3.67
862_PC(38:2e)	0.22	0.21	0.19	0.22	0.16	0.21	0.23	0.2	0.15	0.2	0.15	0.19	0.21	0.18	0.16	0.24	0.15	0.19	0.17	0.18	0.22	0.17	0.16	0.21	0.23	0.19	0.2	0.18	0.15	0.19	0.15	0.17	0.21	0.19	0.16	0.2	0.18	0.15	0.18	0.19	0.18	0.22	0.18	0.23	0.24	0.18	0.22	0.25	0.25
22_PC(38:3)	32.43	37.84	37.97	35.33	30.22	25.2	28.78	37.6	36.49	35.49	31.46	22.98	25.59	21.4	29.94	9.04	37.52	23.34	29.29	28.64	45.73	31.51	40.85	24.17	30.37	13.87	31.17	28.54	41.99	15.32	39.99	23.33	23.06	31.67	26.01	23.57	46.18	30.29	26.63	30.27	25.3	26.71	18.41	25.06	32.76	40.38	15.58	39.83	29.54
394_PC(38:3e)	0.21	0.23	0.69	0.47	0.38	0.4	0.42	0.67	0.55	0.52	0.4	0.35	0.46	0.45	0.43	0.15	0.54	0.3	0.39	0.51	0.6	0.25	0.32	0.29	0.39	0.17	0.55	0.31	0.29	0.39	0.36	0.37	0.4	0.4	0.41	0.36	0.49	0.33	0.29	0.42	0.54	0.25	0.26	0.23	0.42	0.34	0.45	0.68	0.32
1254_PC(38:4)	3.76	5.05	3.81	5.02	3.51	2.62	3.35	3.55	5.29	6.79	3.36	2.97	2.65	2.89	6.15	1.25	5.57	2.17	4.97	2.84	8.58	3.75	5.26	2.96	2.8	3.21	4.48	2.31	3.5	1.33	6.2	2.52	3.26	3.25	3.53	2.65	9.61	3.83	3.99	3.83	4.46	2.21	1.81	2.24	4.36	5.88	2.51	2.87	3.85
76_PC(38:4)	6.21	4.09	6.16	8.46	3.75	3.99	3.52	6.67	7.1	5.07	5.53	3.12	2.95	5.81	6.8	1.38	7.59	2.65	3.35	4.74	10.82	5.37	6.39	4.17	4.17	3.08	5.03	3.48	8.09	2.41	7.89	4.64	6.54	8.76	5.37	2.65	8.47	7.2	4.67	6.82	7.57	3.2	3.69	6.64	5.08	9.76	2.97	8.95	6.94
7_PC(38:4)	74.56	98.65	67.04	58.49	81.73	70.52	51.94	74.68	66.49	56.31	66.92	38.82	70.99	61.56	69.59	17.6	76.25	59.53	65.93	67.85	74.38	69.42	75.19	83.84	58.25	56.63	75.16	70.81	89.32	70.45	76.36	56.45	36.13	75.28	69.12	53.5	83.48	49.01	46.16	98.47	89.16	82.46	37.65	75.21	86.82	84.68	43.38	48.64	75.25
18_PC(38:5)	40.49	31.89	36.07	30.26	38.27	28.32	27.89	33.74	30.5	30	34.06	20.84	31.77	35.22	45.47	13.04	31.64	26.43	23.46	25.78	27.48	32.8	36.6	26.72	29.93	30.77	23.49	27.09	34.59	24.48	39.5	30.06	22.06	28.86	31.31	22.03	39.87	26.94	27.86	39.27	33.13	36.06	28.31	37.28	33.67	34.73	31.3	33.38	36.65
69_PC(38:5)	20.99	15.38	8.27	9.08	13.66	2.93	2.42	3.22	3.26	8.4	2.84	1.39	10.31	2.15	9.3	1.88	10.55	2.84	2.92	3.11	7.93	7.39	10.87	3.82	3.86	22.42	10.3	9.44	9.35	1.96	12.4	12.48	1.39	10.37	2.96	2.04	9.36	3.2	9.07	7.57	8.78	14.39	8.66	9.6	11.26	14.47	1.52	2.85	6.63
47_PC(38:5e)	6.49	8.18	6.76	6.69	7.46	10.02	7.22	10.45	7.98	6.68	7.48	5.8	7.63	10.07	9.12	2.25	9.37	7.77	8.89	8.35	7.36	9.57	9.9	9.19	8.67	6.03	8.27	6.04	8.45	10.39	8.21	8.4	5.92	7.84	8.98	6.07	6.92	5.82	6.93	11	12.75	8.61	4.63	6.67	11.39	7.6	11.8	9.29	9.76
9_PC(38:6)	123.65	85.63	62.06	56.33	109.73	55.84	61.82	64.75	43.14	91.45	89.55	36.2	82.3	58.03	110.35	13.04	53.31	48.71	58.77	76.61	75.19	55.71	59.1	61.3	45.21	101.09	95.95	70.73	68.49	95.14	89.38	65.56	40.04	74.11	65.97	56.46	94.78	90.32	70.25	60.55	76.11	94.43	81.55	39.06	97.44	94.92	56.13	58.55	49.09
187_PC(38:6e)	1	1.14	0.84	0.71	0.96	0.88	0.72	1.02	0.96	0.94	0.87	0.44	0.81	0.94	0.82	0.39	1.27	1.1	0.7	0.71	0.55	1.09	1.09	1.02	0.68	1.09	0.7	0.83	0.99	1.04	0.88	0.91	0.43	0.96	0.85	0.72	0.6	0.72	0.57	1.29	0.87	1.44	0.51	1.2	1.29	0.87	1.11	0.71	0.85
618_PC(38:7e)	0.19	0.15	0.19	0.14	0.21	0.12	0.18	0.2	0.17	0.15	0.26	0.15	0.15	0.26	0.18	0.07	0.2	0.16	0.13	0.2	0.15	0.24	0.12	0.13	0.11	0.19	0.18	0.15	0.18	0.27	0.15	0.23	0.14	0.14	0.17	0.18	0.22	0.19	0.14	0.18	0.23	0.18	0.16	0.12	0.19	0.14	0.13	0.19	0.14
798_PC(38:7e)	0.75	0.73	0.52	0.44	0.69	0.44	0.53	0.44	0.33	0.81	0.57	0.36	0.55	0.37	0.87	0.32	0.65	0.82	0.41	0.45	0.47	0.5	0.36	0.26	0.32	0.5	0.73	0.42	0.33	0.6	0.56	0.55	0.27	0.52	0.52	0.41	0.24	0.58	0.58	0.38	0.36	0.88	0.76	0.32	0.68	0.47	0.91	0.64	0.36
1097_PC(40:0)	0.27	0.25	0.32	0.26	0.25	0.32	0.27	0.29	0.2	0.15	0.2	0.12	0.13	0.16	0.17	0.09	0.21	0.16	0.17	0.17	0.25	0.25	0.29	0.27	0.29	0.1	0.14	0.15	0.19	0.1	0.14	0.15	0.19	0.19	0.15	0.14	0.15	0.22	0.14	0.24	0.34	0.22	0.29	0.25	0.25	0.29	0.22	0.26	0.26
453_PC(40:3e)	0.36	0.38	0.38	0.39	0.36	0.41	0.31	0.34	0.33	0.29	0.31	0.22	0.28	0.26	0.33	0.18	0.36	0.26	0.35	0.29	0.36	0.28	0.37	0.38	0.31	0.23	0.25	0.3	0.32	0.24	0.31	0.27	0.35	0.34	0.36	0.26	0.3	0.43	0.32	0.34	0.43	0.34	0.35	0.29	0.32	0.41	0.3	0.39	0.34
457_PC(40:3e)	0.37	0.29	0.5	0.27	0.42	0.33	0.37	0.43	0.43	0.32	0.57	0.39	0.37	0.49	0.26	0.12	0.59	0.29	0.36	0.41	0.36	0.34	0.25	0.26	0.3	0.32	0.32	0.28	0.28	0.64	0.45	0.66	0.4	0.34	0.41	0.45	0.32	0.39	0.35	0.34	0.37	0.39	0.25	0.23	0.3	0.27	0.35	0.43	0.22
135_PC(40:4)	1.35	1.64	1.35	1.88	1.63	1.58	1.39	1.67	2.11	1.35	1.79	0.82	1.19	2.01	1.86	0.46	2.19	1.04	1.35	1.54	2.86	1.8	2.11	1.74	1.75	0.79	1.56	1.46	3.27	1.12	2.46	1.06	1.13	3.06	1.47	1.13	2.16	1.24	1.35	2.42	2.17	1.13	1.06	2.54	1.59	1.9	1.06	1.66	2.47
826_PC(40:4)	0.17	0.16	0.24	0.19	0.21	0.21	0.18	0.26	0.2	0.21	0.26	0.17	0.25	0.23	0.26	0.12	0.29	0.21	0.19	0.22	0.25	0.21	0.25	0.19	0.17	0.17	0.27	0.26	0.34	0.23	0.31	0.25	0.13	0.31	0.3	0.26	0.44	0.23	0.17	0.33	0.27	0.36	0.12	0.21	0.3	0.28	0.23	0.17	0.23
321_PC(40:4e)	0.4	0.31	0.44	0.4	0.4	0.4	0.32	0.39	0.35	0.32	0.35	0.29	0.44	0.31	0.33	0.17	0.39	0.32	0.34	0.45	0.34	0.36	0.4	0.33	0.33	0.33	0.36	0.28	0.41	0.52	0.4	0.43	0.35	0.3	0.45	0.33	0.36	0.31	0.28	0.59	0.49	0.49	0.41	0.34	0.43	0.39	0.38	0.42	0.39
269_PC(40:4e)	0.43	0.5	0.92	0.52	0.75	0.67	0.48	0.88	0.73	0.61	0.59	0.42	0.73	0.57	0.42	0.2	0.79	0.48	0.73	0.8	0.66	0.62	0.73	0.71	0.56	0.4	0.79	0.47	0.68	0.94	0.56	0.64	0.47	0.75	0.74	0.71	0.72	0.6	0.57	0.82	0.96	0.66	0.38	0.47	0.6	0.57	0.7	0.9	0.64
49_PC(40:5)	13.29	11.22	8.18	9.16	15.01	3.42	3.54	8.39	8.4	9.34	8.32	2.01	7.05	7.53	9.93	1.52	9.63	3.63	3.3	6.65	3.45	9.68	9.87	3.59	7.2	8.1	2.62	8.79	14.45	2.97	11.02	8.29	2.47	8.58	8.71	2.9	10.35	3.69	8.77	10.96	4.38	10.84	6.53	10.82	3.76	10.32	7.25	9.39	10.22
189_PC(40:5e)	0.81	1	1.15	0.88	1.08	1.15	0.84	1.32	1.03	0.94	0.74	0.5	1.14	0.98	0.93	0.31	1.31	0.74	1.06	1.09	0.83	1.01	1.2	1.08	1.04	0.8	1.11	0.72	1.01	1.69	0.99	1.21	0.63	0.99	1.03	0.99	0.93	0.83	0.9	1.27	1.38	1.04	0.72	0.8	1.13	0.85	1.16	1.2	0.97
30_PC(40:6)	62.25	40.85	21.32	23.05	58.17	17.23	21.15	18.94	15.84	32.61	34.7	9.98	29.15	16.58	31.27	4.95	25.44	19.01	21.12	24.92	19.47	24.09	22.26	17.91	15.39	30.6	28.3	32.44	31.86	25.54	36.79	22.88	9.93	23.11	23.23	21.46	30.5	25.59	29.43	20.98	18.26	39.45	26.49	13.86	25.24	35.78	17.8	21.36	17.78
879_PC(40:8e)	0.18	0.12	0.08	0.04	0.12	0.05	0.02	0.06	0.07	0.1	0.05	0.02	0.09	0.02	0.09	0.02	0.06	0.05	0.04	0.09	0.06	0.07	0.06	0.04	0.03	0.3	0.14	0.09	0.08	0.08	0.1	0.14	0.02	0.05	0.06	0.02	0.11	0.05	0.09	0.07	0.09	0.18	0.06	0.09	0.12	0.14	0.05	0.05	0.06
556_PC(42:6e)	0.22	0.27	0.24	0.2	0.11	0.2	0.18	0.22	0.13	0.25	0	0.03	0	0.16	0.12	0.06	0.19	0.14	0.21	0.19	0.17	0.19	0.19	0.24	0.2	0.16	0.25	0.18	0.21	0.35	0.18	0.22	0.09	0.22	0.18	0.19	0.17	0.17	0.11	0.24	0.22	0.28	0.13	0.17	0.2	0.15	0.23	0.27	0.16
166_PC(44:5e)	1.46	2.05	1.54	1.54	1.54	1.9	1.72	1.96	1.54	1.32	1.37	0.83	1.51	1.36	1.38	0.32	2.27	1.13	1.91	1.55	1.52	1.66	2.08	1.88	1.91	1.39	1.66	1.29	1.42	2.27	1.58	2.11	1.11	1.82	1.54	1.56	1.23	1.61	1.3	1.76	2.29	1.63	0.98	1.08	1.33	1.52	1.89	1.73	1.42
54_PC(p16:0/20:4)	3.71	5.58	6.68	4.06	5.29	8.25	3.51	7.92	8	5.15	6.67	2.65	5.63	7.72	6.85	1.94	7.6	8.63	5.74	6.06	5.18	7.44	7.67	7.72	6.1	5.94	5.51	6.31	7.5	7.22	7.08	5.02	2.73	8.26	5.95	3.49	4.98	4.11	3.07	10.31	7.72	6.6	2.68	7.38	7.63	6.14	6.75	4.01	7.84
147_PC(p18:0/20:4)	0.71	1.1	1.23	0.91	1.04	1.26	0.79	1.16	1.69	1.05	1.16	0.58	1.01	1.39	1.28	0.52	1.36	1.82	1.22	1.14	1.01	1.34	1.27	1.38	1.11	0.98	1.22	1.01	1.31	1.83	1.04	0.86	0.66	1.55	1.21	0.77	0.82	0.89	0.86	2.04	1.77	1.76	0.7	1.51	1.75	0.95	1.28	0.82	1.34
819_PC(p18:0/22:6)	0.21	0.16	0.2	0.22	0.25	0.18	0.22	0.22	0.19	0.32	0.21	0.19	0.24	0.19	0.23	0.12	0.23	0.27	0.14	0.21	0.15	0.16	0.15	0.14	0.21	0.22	0.2	0.17	0.1	0.41	0.17	0.16	0.19	0.17	0.16	0.15	0.1	0.26	0.23	0.16	0.14	0.4	0.31	0.11	0.26	0.15	0.37	0.25	0.16
606_PE(32:3e)	1.1	1.13	0.54	0.77	0.87	0.98	0.69	0.84	0.84	0.77	0.65	0.68	0.94	0.59	1.5	0.25	0.86	0.42	0.7	0.7	0.77	0.9	0.92	0.96	0.8	0.61	0.38	0.91	1.13	0.68	1.1	0.73	0.79	0.65	0.7	0.62	0.64	0.63	0.9	1.02	0.73	0.83	0.63	0.58	0.91	1	0.55	0.79	0.93
169_PE(34:0)	5.91	6.74	6.58	6.16	8.09	8.39	6.01	9.97	5.95	6.31	5.88	6.22	8.74	7.18	6.45	2.05	9.15	6.04	6.88	7.86	7.7	8.13	7.31	6.74	7.05	6.51	9.61	6.06	7.08	10.32	5.82	7.71	6.42	7.74	7.94	5.54	6.14	7.28	7.49	8.84	9.83	5.44	4.63	3.96	8.66	5.3	8.69	9.36	6.5
1014_PE(34:1)	1.1	2.24	1.22	1.27	1.05	1.06	1.1	2.02	1.2	1.13	1.1	0.76	0.88	0.58	1.97	0.46	1.03	0.53	0.76	2.51	2.79	1.3	1.12	0.72	1.26	0.95	2.14	1.04	1.26	0.78	0.85	0.47	1.68	2.95	0.97	0.71	0.53	4.49	1.82	1.13	1.49	0.75	1.18	1.63	0.76	1.05	0.61	1.43	1.39
418_PE(34:2)	1.52	2.54	1.81	2.24	1.83	1.98	1.98	3.89	2.02	1.49	2.3	1.61	1.63	1.43	2.49	0.41	1.96	0.77	1.35	3.52	4	2.61	1.93	1.71	1.81	2.03	3.48	1.92	2.09	1.95	1.43	1.26	3.47	3.41	2.14	1.47	1.3	7.18	2.67	2.01	2.59	2.05	1.79	1.28	1.51	2.28	1.4	2.24	1.86
2222_PE(34:2)	1.52	2.54	1.81	2.24	1.83	1.98	1.98	3.89	2.02	1.49	2.3	1.61	1.63	1.43	2.49	0.41	1.96	0.77	1.35	3.52	4	2.61	1.93	1.71	1.81	2.03	3.48	1.92	2.09	1.95	1.43	1.26	3.47	3.41	2.14	1.47	1.3	7.18	2.67	2.01	2.59	2.05	1.79	1.28	1.51	2.28	1.4	2.24	1.86
653_PE(34:2e)	0.57	0.65	0.77	0.58	0.74	0.75	0.55	0.96	0.64	0.49	0.48	1.03	0.47	0.81	0.71	0.34	0.8	0.67	0.5	0.51	1.09	0.68	0.61	0.69	0.56	0.41	0.48	0.53	0.58	0.52	0.46	0.44	0.49	0.54	0.53	0.49	0.58	0.53	0.66	0.87	0.95	0.6	0.69	0.61	0.8	0.44	0.85	0.58	0.64
265_PE(34:3e)	3.95	5.01	3.04	4.14	3.72	4.56	3.88	3.66	2.95	2.96	2.32	4.6	3.67	3.5	2.87	3.85	3.58	3.97	3.79	2.64	4.43	3.99	4.15	3.9	4.1	3.52	3.24	3.65	3.3	3.31	3.04	3.08	3.56	3.51	2.97	3.5	2.81	3.37	3.48	4.43	3.85	3.73	4.55	3.68	4.56	2.64	4.81	3.65	4.36
316_PE(36:0)	2.23	2.23	3.68	1.37	4.06	2.3	0.97	3.08	3.55	2.06	2.38	1.76	2.45	1.39	2.31	1.02	2.37	1.9	2.22	3.34	4.06	1.8	1.62	1.91	1.64	2.22	2.72	1.28	2.28	2.36	2.46	2.71	2.46	3.32	2.05	0.94	2.19	3.04	3.79	3.25	3.21	2.22	3.04	1.78	3.68	2.89	1.3	1.92	1.73
434_PE(36:0)	0.95	1.04	1.44	1.12	1.89	1.71	1.22	1.8	1.45	1.32	1.16	1.86	1.67	1.83	1.2	0.77	1.58	1.04	1.44	1.8	1.41	1.47	1.47	1.37	1.25	0.98	1.72	1.37	1.28	2.3	1.1	1.53	1.65	1.51	1.59	1.37	1.23	1.73	1.9	1.9	1.79	1.1	1.01	0.7	1.95	0.8	1.28	1.56	1.18
128_PE(36:1)	12.26	14.48	16.49	10.48	16.15	14.4	8.37	16.46	21.83	10.07	11.66	10.16	10.02	7.35	12.92	5.21	11.77	8.58	13.89	14.21	17.62	9.65	12.46	9.81	9.91	9.52	12.71	8.34	11.04	11.05	10.61	12	16	25.74	11.31	6.34	11.39	26.76	17.27	13.57	15.52	9.11	14	9.59	12.37	12.62	8.6	11.93	9.94
107_PE(36:1)	12.16	12.64	13.61	13.85	16.75	16.87	14.42	18.97	12.47	11.6	13.65	14.24	16.79	15.71	11.69	4.3	26.37	12.44	14.47	14.94	16.53	16.21	13.43	10.66	13.12	12.63	16.94	12.31	12.57	29.91	12.85	16.18	16.65	14.14	25.56	12.25	13.28	16.48	12.67	17.61	26.84	13.74	9.96	6.94	19.17	10.44	15.96	15.3	15.55
498_PE(36:1)	1.26	1.91	1.14	1.68	1.28	1.71	1.04	2.29	1.37	1.09	1.15	0.89	0.84	0.68	1.49	0.76	1.12	0.82	1.07	2.09	2.02	1.81	1.21	1.05	1.34	0.88	1.47	1.29	1.63	1.01	0.93	0.68	1.65	1.88	1.04	0.86	0.81	2.21	1.63	1.54	1.45	1.09	1.31	1.25	1.2	1.49	1.14	1.45	1.48
636_PE(36:2e)	0.53	0.75	0.9	0.62	0.72	0.7	0.55	1.09	1.08	0.61	0.67	1.15	0.66	1.3	0.92	0.57	0.85	0.58	0.69	0.71	0.98	0.76	0.54	0.66	0.7	0.47	0.67	0.69	0.74	0.7	0.6	0.72	0.73	0.86	0.72	0.58	0.59	0.72	1.11	0.92	1.12	0.68	1	0.9	1.01	0.41	0.91	0.61	0.68
63_PE(36:3)	17.15	15.21	21.69	25.22	28.58	34.18	27.68	34.55	41.48	19.48	30.68	31.99	33.45	31.25	24.07	7.57	35.6	33.98	31.13	39.16	41.58	32.48	22.13	28.6	19.56	24.26	26.91	25.97	14.52	38.82	25.96	30.07	33.25	31.73	47.01	20.02	27.43	36.85	10.52	44.47	31.89	26.97	21.78	14.5	35.89	14.92	35.26	27.6	29.65
349_PE(36:3e)	1.27	0.99	2.14	1.86	1.82	2.26	1.52	2.74	2.06	1.29	1.39	3.08	1.39	2.87	1.84	0.86	1.89	1.77	1.44	1.76	2.43	1.53	1.13	1.28	1.58	0.61	1.54	1.34	1.2	2.08	1.46	1.48	2.03	1.61	1.9	1.44	1.28	1.79	1.56	2.79	3.35	1.77	2.43	1.7	2.01	0.86	2.8	1.56	1.8
538_PE(36:4)	1.32	2.5	0.98	2.05	0.72	1.22	1.34	2.13	1.36	0.86	1.06	1.01	1.33	0.45	1.82	0.68	0.99	0.34	1.07	2.5	2.87	1.36	1.57	0.99	1.84	1.38	3.16	1.56	2.13	1.11	1.02	0.76	1.39	4.31	1.14	1.28	0.82	5	2.4	1.38	1.5	1.32	0.97	2.07	0.92	1.39	0.92	1.13	1.92
432_PE(36:4e)	0.85	1.05	1.05	1.03	0.91	1.5	1.16	1.73	1.02	1.06	0.89	1.55	1.01	1.76	1.44	0.32	1.47	1.04	0.92	1.12	1.5	1.48	0.76	0.8	0.76	0.77	0.99	0.89	0.77	1.07	1.03	1.06	0.9	0.69	1.11	0.64	0.83	0.97	0.72	1.91	1.79	1.6	1.07	0.81	2.08	0.79	2	1.16	1.47
1049_PE(36:6e)	0.75	0.85	0.51	0.7	0.72	0.75	0.67	0.61	0.59	0.72	0.63	1.27	0.93	1.05	0.85	1.27	0.98	1.08	1.13	0.61	0.75	0.65	0.67	0.5	0.84	1.02	0.85	0.96	0.79	0.94	0.91	0.63	0.79	0.76	0.75	1.05	0.64	0.76	0.95	0.79	0.69	0.61	0.77	0.66	0.93	0.48	0.92	0.59	0.91
119_PE(38:1)	12.18	13.6	14.18	11.68	15.91	13.95	9.36	16.13	22.49	11.52	11.98	11.21	10.73	10.7	14.66	5.46	12.59	9.67	15.29	15.56	14.53	10.26	9.55	11.36	8.74	10.12	10.1	10.25	11.46	11.62	13.27	11.78	12.95	15.17	12.2	7.27	10.4	14.23	13.14	15.22	15.67	10.75	12.21	8.69	14.5	11.43	10.51	10.81	11.43
410_PE(38:2)	1.82	2.05	1.43	1.86	1.92	1.75	1.83	1.74	1.71	1.77	1.43	2.47	1.72	1.7	1.23	1.76	1.9	2.39	2.06	1.7	1.77	1.88	1.72	1.86	1.78	1.81	1.86	1.77	1.38	1.77	1.61	1.51	2.05	1.8	1.98	1.86	1.35	1.99	1.95	2.1	1.78	1.73	2.37	1.73	2.33	1.41	2.05	1.66	1.6
201_PE(38:2)	2.57	2.69	5.94	4.52	5.88	5.36	4.24	8.28	4.89	3.88	4.95	6.9	5.77	5.65	4	1.84	6.17	3.93	4.87	5.53	5.22	4.27	3.51	3.53	3.74	3.06	4.58	3.98	3.51	7.92	4.05	5.69	6.19	3.55	6.31	4.45	3.88	4.53	3.03	6.27	6.23	4.14	4.81	1.84	4.88	2.48	7.06	5.48	4.56
408_PE(38:2)	1.03	0.76	1.32	0.83	1.89	1.3	1.45	1.56	1.7	1.31	1.2	1.04	1.45	1.52	1.11	0.38	1.48	1.09	1.31	1.72	1.88	1.02	0.93	1.18	1	1.23	1.51	1.35	0.75	1.95	1.13	1.29	1.59	1.07	1.65	0.84	0.82	1.26	0.75	2.11	2.44	1.39	1.41	0.65	1.93	0.71	1.49	0.77	1.14
175_PE(38:3)	3.99	4.71	5.01	6.26	6.26	8.58	8.34	12.69	5.36	6.02	7.96	9.09	6.85	7.41	5.76	2.16	7.42	5.37	7.22	6.13	8.53	9.17	6.22	5.69	5.31	4	5.88	4.54	3.94	8.68	5.65	8.66	7.88	4.38	9.24	5.63	5.55	6.1	3.21	8.22	10.49	6.71	4.63	2.08	7.88	3.44	13.08	6.9	7.86
171_PE(38:3)	3.89	3.86	5.96	6.79	5.81	6.29	5.76	9.28	9.68	5.2	6.56	6.18	6.91	6.75	5.51	2.39	7.98	9.37	6.68	9.12	7.99	7.04	4.87	4.96	4.72	4.1	7.52	5.38	3.64	10.34	5.41	6.04	6.57	7.62	8.05	4.8	4.25	7.43	3.55	8.49	7.09	7.98	7.43	4.21	8.21	3.35	8.33	5.3	5.93
220_PE(38:4)	4.06	8.4	3.17	4.91	2.96	4.84	3.3	5.96	4.05	3.15	3.64	4.25	4.31	1.36	5.99	3.51	2.39	1.48	3.12	6.69	6.83	5.8	4.03	4.01	5	4.38	6.82	6.23	8.42	4.09	3.71	3.08	3.28	6.85	3.34	4.37	2.9	6.54	6.58	5.49	4.41	4.79	2.54	5.14	3.64	4.28	2.68	3.26	6.66
359_PE(38:4e)	1.71	2.6	1.64	2.01	1.7	2.41	1.67	2.15	1.91	1.68	1.34	2.57	1.94	2.41	2.04	1.79	2.3	2.11	1.71	1.61	1.78	1.91	1.73	1.95	1.9	1.74	1.76	2.01	2.28	2.29	1.63	1.55	1.77	1.77	1.79	1.62	1.47	1.75	1.44	2.69	2.06	1.57	1.77	1.7	2.4	1.13	2.25	1.32	2.12
143_PE(38:5)	19.78	19.16	7.95	10.87	16.85	12.32	6.82	16.71	7.58	14.29	10.06	5.54	14.18	5.41	23.87	3.33	10.12	9.65	6.44	16.81	11.48	18.22	9.32	7.75	6.56	57.02	34.08	17.56	7.79	11.58	13.96	12.69	4.7	13.2	8.64	3.87	8.06	19.24	16.47	11.15	29.02	18.8	12.22	6.27	41.25	12.6	12.9	10.27	10.2
137_PE(38:5e)	3.78	9.05	8.09	6.79	5.33	7.24	4.08	10.04	8.22	5.23	4.09	7.73	5.11	9.43	8.95	4.08	7.67	8.05	4.67	5.32	6.76	7.31	4.54	7.04	5.01	3.54	5.98	5.39	10.17	9.09	4.46	4.2	3.47	6.58	4.75	3.53	4.05	4.12	3.64	12.24	10.29	6.27	5.39	6.01	10.02	3.05	9.29	3.64	6.89
228_PE(38:6)	4.52	6.19	4.14	5.18	4.9	4.44	4.36	5.18	4.09	4.24	3.46	5.56	4.69	3.67	3.9	4.8	4.5	4.95	4.99	3.92	5.22	4.56	4.52	4.08	4.65	3.8	4.19	4.22	4.26	4.42	3.8	3.89	4.59	3.84	4.35	4.27	4.42	3.84	4.04	5.3	3.98	4.08	5.86	3.83	5.62	3.57	4.46	4.9	4.71
205_PE(38:6e)	2.24	3.52	2.51	2.14	3	4.02	2.24	5.18	2.82	2.34	1.75	3.25	1.96	4.67	4.37	1.14	3.78	3.41	1.93	2.24	3.5	4.19	2.19	2.89	1.97	2.1	2.26	2.56	2.96	2.83	2.36	2.21	1.76	1.97	2.15	1.63	2.06	1.96	1.8	6.09	5.9	3.23	2.32	2.55	4.95	1.96	5.11	1.95	4.08
519_PE(38:6e)	2.47	2.32	2.17	1.2	2.74	1.1	0.44	1.42	1.29	1.5	0.6	0.71	1.47	0.67	3.62	0.36	1.82	1.25	0.52	1.44	0.84	1.3	0.83	0.93	0.85	3.33	1.38	1.99	1.02	1.3	1.45	1.52	0.37	0.88	0.76	0.22	0.86	0.76	1.64	1.46	3.21	3.15	2.36	1.29	2.57	1.08	0.86	0.63	1.15
579_PE(38:7e)	2.46	1.46	1.08	0.74	2.04	1.41	0.59	1.05	0.79	1.51	0.48	0.84	1.19	0.86	2.11	0.61	1.7	1.1	0.52	0.83	0.67	2.44	0.89	0.77	0.73	2.77	1.04	1.55	0.54	0.98	1.05	1.73	0.37	0.51	0.63	0.36	0.55	0.68	1.41	1.13	2.13	2.31	2.25	0.6	2.62	0.94	1.31	0.66	0.89
282_PE(40:3)	3.19	4.53	4.66	3.88	3.6	3.32	2.96	5.21	5.04	5.28	2.43	4.19	3.47	2.27	2.81	1.76	3.11	3.02	3.81	4.66	7.39	3.06	2.78	2.87	2.96	2.09	3.82	2.41	3.66	2.5	4.21	3.05	2.77	3.02	3.29	2.14	4.24	3.49	3.59	4.04	3.06	3.69	2.49	2.79	4.15	3.05	2.6	3.58	3.26
1155_PE(40:4)	9.48	17.66	9.73	8.76	10.21	13.83	7.1	12.95	13.99	8.76	10.18	6.7	12.15	10.5	9.93	2.63	10.39	8.85	13.09	10.85	6.86	11.92	11.72	11.44	11.33	13.1	12.37	8.15	12.61	14.03	11.95	9.9	6.66	11.04	9.06	7.02	9.36	4.72	10	16.71	12.23	13.94	6.25	9.66	14.34	7.95	13.35	6.02	14.32
339_PE(40:4)	1.8	2.53	2.63	2.73	2.4	3.37	3.64	4.46	2.63	3.22	2.25	3.94	3.06	3.22	2.64	0.99	4.07	2.64	3.18	2.38	4.63	2.7	2.5	2.26	3.24	1.27	3.09	1.95	1.97	2.57	2.46	2.86	3.06	2.56	2.77	2.04	2.96	2.18	1.68	2.93	3.47	2.01	1.96	1.09	4.39	1.55	4.59	3.45	2.72
72_PE(40:4)	10.91	16.49	20.55	15.55	19.12	28.1	13.08	28.89	26.81	15.76	14.16	14.69	21.23	19.01	25.34	7.2	21.5	14.87	23.39	24.05	18.69	22.21	23.22	20.94	17.3	10.95	27.73	15.39	21.47	29.86	20.01	15.37	13.39	19.28	21.01	13.66	19.67	14.93	22.02	37.31	36.57	14.97	13.65	13.45	28.13	10.7	24.13	17.88	24.5
516_PE(40:4e)	1.17	1.71	1.11	1.36	1.27	1.38	1.16	1.16	1.32	1.13	1	1.57	1.36	1.16	1.07	1.49	1.2	1.44	1.29	0.98	1.36	1.43	1.21	1.35	1.46	1.03	1.2	1.29	1.23	1.35	1.1	0.94	1.34	1.29	1.13	1.28	1.06	1.37	1.17	1.47	1.29	1.19	1.4	1.05	1.52	0.92	1.29	1.14	1.25
280_PE(40:6)	5.78	6.05	2.37	4.32	6.23	4.04	2.42	4.33	2.35	6.14	3.02	2.67	4.47	3.15	5.12	1.57	4.29	4.46	3.32	3.25	2.64	4.44	3.57	2.61	2.37	7.1	7	4.03	3.59	5.43	4.05	4.35	1.77	3.36	3.29	2.63	3.27	3.11	6.05	4.06	5.83	5.04	4.33	1.98	13.1	2.9	7.82	3.28	3.32
2443_PE(40:6)	5.78	6.05	2.37	4.32	6.23	4.04	2.42	4.33	2.35	6.14	3.02	2.67	4.47	3.15	5.12	1.57	4.29	4.46	3.32	3.25	2.64	4.44	3.57	2.61	2.37	7.1	7	4.03	3.59	5.43	4.05	4.35	1.77	3.36	3.29	2.63	3.27	3.11	6.05	4.06	5.83	5.04	4.33	1.98	13.1	2.9	7.82	3.28	3.32
383_PE(40:6)	5.54	9.3	1.81	3.6	4.23	2.42	2.13	3.9	2.11	3.45	4.44	2.01	3.05	1.34	5.2	0.7	1.82	1.02	2.37	5.67	4.37	4.39	2.52	1.71	2.69	5.42	7.16	3.45	3.86	4.01	3.09	2.52	2.08	5.22	2.73	2.3	2.04	7.97	6.51	2.41	2.77	3.93	2.46	1.78	3.11	3.68	2.89	2.84	2.99
841_PE(40:7e)	1.33	1.66	1.62	1.55	2.46	2.05	1.77	1.82	1.49	1.18	1.59	1.37	1.5	1.97	1.37	0.67	1.97	1.36	1.38	1.18	1.95	1.07	1.56	1.79	1.36	1.74	1.36	1.38	1.22	2.21	1.56	1.38	1.88	1.08	1.78	1.28	1.15	1.99	2.4	1.96	2.93	1.23	1.37	1.23	2.04	1.14	1.46	1.22	1.44
353_PE(40:7e)	2.9	3.62	3	2.45	3.66	2.23	1.79	2.62	1.79	3.13	1.63	2.63	2.83	2.93	3.66	0.94	2.93	3.01	1.87	2.45	2.02	2.59	1.77	1.61	1.44	2.83	2.9	2.97	2.3	5.46	2.32	2.09	1.48	2.16	1.62	1.51	1.64	2.32	2.83	2.77	3.22	3.04	4.38	1.46	4.59	1.6	3.79	1.31	1.75
485_PE(40:8e)	0.97	1.14	1.03	0.83	1.51	1.21	0.8	1.53	0.91	0.66	0.84	1.81	1	1.25	0.9	0.43	1.12	1.04	0.75	0.69	1.05	0.84	0.78	1.27	0.85	1.1	0.65	0.93	0.88	1.91	0.76	0.97	1.1	0.5	1.04	0.74	0.83	0.86	1.01	1.63	1.52	0.96	0.84	0.61	1.47	0.74	0.93	1.04	1.22
875_PE(40:8e)	0.95	1.2	0.48	0.49	0.82	0.52	0.51	0.63	0.36	0.75	0.42	0.67	0.75	0.65	0.85	0.25	0.79	0.63	0.45	0.41	0.45	0.75	0.59	0.45	0.34	0.95	0.59	0.77	0.46	0.89	0.63	0.66	0.28	0.46	0.41	0.44	0.39	0.47	0.55	0.59	0.89	0.82	1.03	0.34	1.35	0.42	1.09	0.4	0.51
387_PE(p16:0/22:6)	3.19	3.9	1.89	2.6	3.41	2.25	1.62	2.55	1.63	2.94	1.79	2.99	2.58	2.52	2.78	0.81	2.45	2.21	1.68	1.98	2.68	2.48	1.67	1.91	1.44	3.85	3.17	2.99	2.15	3.3	2.11	1.82	1.41	2.57	1.58	1.74	1.71	2.55	2.72	2.37	2.98	2.77	3.17	1.41	4.45	1.79	2.88	1.73	1.78
91_SM(d18:1/14:0)	7.11	7.13	15.26	8.07	15.83	5.15	6.96	11.07	7.56	8.52	9.96	6.68	10.97	6.48	6.27	3.71	7.89	7.06	4.41	11.98	8.13	6.85	6.68	5.51	7.33	6.87	7.08	4.77	8.36	10.17	5.94	6.93	4.96	6.68	8.13	7.28	10.25	11.71	13.03	13.03	8.73	7.33	6.52	6.31	9.11	7.53	4.22	7.61	6.78
14_SM(d18:1/16:0)	92.69	86.99	95.04	87.61	111.77	77.53	88.46	82.59	72.42	74.01	87.4	70.06	84.85	94.76	67.41	58.05	82.19	79.34	67.77	85.49	76.38	93.08	64.26	70.68	84.75	75.6	77.59	74.02	81.11	108.12	67.49	81.77	67.62	68.08	72.93	76.84	69.58	63.49	78.51	109.75	104.73	94.25	80.24	67.95	100.98	63.97	74.85	101.17	85.51
57_SM(d18:1/18:0)	23.82	32.78	25.89	24.85	29.38	22.12	19.39	18.29	22.53	28.5	25.5	11.93	23.95	22.63	20.84	13.03	20.88	21.98	13.6	26.58	23.96	25.07	19.24	19.75	22.93	26.59	24.7	23.11	21.12	38.82	18.41	17.55	17.9	23.77	18.74	21.64	17.85	18.7	21.21	22.95	22.59	25.54	17.61	19.68	28.77	19.99	15.05	25.29	24.94
326_SM(d18:1/18:2)	1.05	1.25	1.25	1.22	1.68	0.96	1.03	0.96	0.86	0.79	1.23	1.09	1.13	1.35	0.94	0.76	1.05	1.44	0.73	0.99	0.92	1.04	0.73	0.87	0.96	1.11	1.09	1.06	1.01	1.32	0.88	1.11	1.03	0.79	1.12	0.86	1.06	1.12	0.87	1.42	1.13	1.17	0.98	0.81	1.28	0.68	1.06	1.14	1.13
64_SM(d18:1/20:0)	22.46	22.36	31.98	21.09	31.98	15.27	18.49	19.12	21.33	33.34	28.51	15.01	25.37	20.27	15.95	9.33	22.43	20.14	14.19	24.66	20.28	20.58	19.57	14.18	19.35	21.36	24.15	18.75	22.35	29.55	19	15.8	17.68	22.85	19.77	27.1	29.8	25.2	21.76	20.16	17.41	27.42	16.52	18.84	28.14	20.21	14.37	23.6	19.36
144_SM(d18:1/20:1)	5.58	5.3	5.99	5.82	6.87	3.73	5.33	4.65	5.1	6.24	5.87	3.42	5.63	5.22	3.37	2.69	6.06	5.27	4.17	4.75	5.25	5.3	4.69	3.23	4.1	6.1	5.36	5.35	4.52	7.52	4.47	4.48	4.03	4.26	4.55	5.24	5.81	3.96	3.63	5.11	4.19	6.33	3.52	3.72	5.03	4.6	4.2	4.88	4.86
132_SM(d18:1/21:0)	4.52	4.62	10.02	5.08	10.48	3.3	4.13	6.59	6.64	10.21	7.1	5.46	6.69	4.16	3.67	2.16	5.9	5.72	3.14	9.56	6.53	4.62	4.37	2.78	4.39	4.97	4.96	3.75	4.86	8.5	4.59	4.14	3.79	5.74	6.49	7	8.66	7.58	6.35	6.04	3.69	5.84	4.56	5.76	7.3	4.99	2.21	4.95	3.88
2857_SM(d18:1/22:1)	26.28	24.25	28.91	21.81	35.77	17.62	23.98	22.73	18.94	26.84	20.64	19.84	24.24	24.78	17.64	8.1	26.74	21.6	7.44	25.73	26.61	25.3	20.99	15.66	19.24	23.71	22.47	17.73	18.79	31.15	18.65	16.55	15.25	20.17	23.01	19.52	22.03	25.77	22.02	22.81	17.88	31.61	17.54	18.38	25.67	20.47	13.46	22.69	20.48
58_SM(d18:1/22:1)	26.28	24.25	28.91	21.81	35.77	17.62	23.98	22.73	19.59	26.84	27.99	19.84	24.24	24.78	15.63	8.85	26.74	17.85	18.7	25.73	26.61	25.3	20.99	15.66	19.24	21.95	22.47	17.73	18.79	31.15	18.65	19.19	15.25	18.74	23.01	26.99	26.21	18.7	17.6	22.81	17.88	31.61	17.54	18.38	25.67	20.47	13.46	22.69	20.48
163_SM(d18:1/22:3)	4.4	4.3	5.53	4.89	6.48	3.59	3.93	4.44	5.22	7.01	5.38	3.87	5.92	4.27	3.49	3.04	5.38	5.02	3.16	5.43	4.85	4	4.25	2.82	4.52	4.74	5.42	4.5	5.09	6.18	3.66	3.54	4.04	5.14	4.57	5.71	6.15	5.52	4.27	4.36	3.69	4.57	3.9	4.44	4.94	4.66	3.12	4.74	4.04
93_SM(d18:1/23:1)	14.59	12.54	19.07	10.07	19.34	12.74	9.57	12.68	13.82	16.67	20.17	13.47	14.34	13.53	9.44	6.07	16.31	13.58	7.8	19.39	15.01	9.86	7.93	7.3	9.43	15.18	12.98	12.08	13.38	18.15	10.81	13.02	9.96	13.08	14.34	14.98	13.8	15.02	17.78	12.98	11.57	10.14	9.47	7.75	12.38	11.21	7.4	10.92	8.55
821_SM(d18:1/25:2)	1.16	0.89	1.5	0.71	1.4	0.89	0.81	0.86	0.97	1.01	1.5	0.85	0.88	1.33	0.6	0.5	1.38	0.94	0.78	1.29	0.88	0.9	0.6	0.64	0.71	1.01	0.84	0.85	0.98	1.25	0.79	1.13	0.77	0.85	1.05	0.92	0.98	0.78	1.26	1.07	1.04	0.92	0.72	0.72	0.8	0.77	0.57	0.81	0.69
615_SM(d18:1/26:2)	0.64	0.55	0.39	0.4	0.54	0.47	0.45	0.3	0.3	0.36	0.52	0.31	0.4	0.39	0.3	0.19	0.58	0.49	0.3	0.44	0.42	0.53	0.31	0.42	0.37	0.53	0.34	0.45	0.39	0.58	0.31	0.41	0.31	0.33	0.33	0.3	0.3	0.38	0.33	0.46	0.47	0.51	0.31	0.23	0.39	0.35	0.36	0.44	0.42
409_TG(16:0/18:1/16:0)	0.93	1.17	1.06	1.19	0.98	0.89	0.93	0.86	0.72	0.96	0.84	0.69	0.77	0.69	0.69	0.55	0.96	0.84	0.74	0.89	1.14	0.94	1.1	0.89	1.2	0.62	0.75	0.73	0.87	0.62	0.75	0.75	0.85	1	0.88	0.79	1.05	0.8	0.84	0.97	0.99	0.92	0.84	1	0.97	0.96	0.75	1.33	1.02
2011_TG(40:1)*	0.02	0.02	0.02	0.01	0.02	0.01	0.01	0.05	0.13	0.05	0.26	0.09	0.01	0.09	0.05	0.02	0.44	0.02	0.08	0.14	0.01	0.03	0.03	0.01	0.03	0.06	0.04	0.01	0.1	0.2	0.43	0.02	0.09	0.42	0.11	0.32	0.01	0.07	0.1	0.02	0.01	0.03	0.02	0.03	0.01	0.04	0.02	0.02	0.02
486_TG(42:0)	0.29	0.22	0.33	0.26	0.3	0.2	0.16	0.79	0.35	0.22	0.58	0.26	0.13	0.2	0.34	0.1	0.76	0.15	0.22	0.85	0.21	0.3	0.39	0.2	0.19	0.22	0.29	0.14	1.61	0.35	0.93	0.15	0.4	1.2	0.25	0.5	0.14	0.96	0.47	0.22	0.22	0.24	0.34	0.5	0.3	1.03	0.16	0.39	0.26
1213_TG(42:1)	0.07	0.04	0.08	0.05	0.05	0.03	0.02	0.28	0.15	0.07	0.24	0.08	0.02	0.09	0.1	0.02	0.28	0.03	0.07	0.41	0.04	0.1	0.09	0.03	0.03	0.05	0.08	0.03	0.59	0.14	0.37	0.04	0.19	0.4	0.1	0.22	0.03	0.44	0.15	0.04	0.03	0.05	0.08	0.12	0.05	0.3	0.05	0.07	0.06
2045_TG(42:2)	0.02	0.01	0.03	0.01	0.02	0.01	0.01	0.08	0.05	0.03	0.09	0.04	0.01	0.05	0.03	0.01	0.18	0.01	0.04	0.09	0.01	0.04	0.03	0.01	0.02	0.02	0.03	0.01	0.16	0.09	0.16	0.01	0.06	0.17	0.06	0.11	0.01	0.09	0.04	0.02	0.02	0.02	0.02	0.04	0.02	0.07	0.02	0.02	0.02
218_TG(44:0)	0.98	0.69	1.26	1.23	1.12	0.57	0.49	2.67	1.16	0.52	1.09	0.62	0.27	0.46	1.44	0.2	1.29	0.33	0.48	1.86	0.89	1.24	1.57	0.46	0.66	0.38	1.05	0.3	5	0.65	1.4	0.4	1.65	3.27	0.56	0.83	0.35	3.57	1.39	0.76	0.65	0.6	1.1	1.5	0.89	2.68	0.47	1.96	0.89
626_TG(44:1)	0.07	0.07	0.1	0.06	0.14	0.09	0.06	0.14	0.09	0.1	0.11	0.1	0.13	0.11	0.12	0.04	0.1	0.13	0.08	0.08	0.12	0.16	0.13	0.09	0.04	0.07	0.1	0.08	0.12	0.14	0.12	0.14	0.1	0.11	0.09	0.07	0.13	0.05	0.04	0.13	0.08	0.1	0.06	0.09	0.18	0.12	0.14	0.13	0.12
351_TG(44:1)	0.52	0.32	0.81	0.55	0.63	0.13	0.16	1.96	0.73	0.39	1.09	0.28	0.11	0.17	1.02	0.09	0.7	0.12	0.28	1.74	0.3	0.82	0.9	0.13	0.21	0.15	0.6	0.14	4.93	0.4	1.12	0.29	1.2	2.63	0.33	0.59	0.18	3.06	1.02	0.38	0.2	0.29	0.57	1.06	0.4	2.74	0.16	1.05	0.55
1037_TG(44:2)	0.11	0.06	0.15	0.09	0.12	0.04	0.03	0.42	0.14	0.08	0.21	0.06	0.03	0.04	0.15	0.02	0.13	0.03	0.06	0.3	0.04	0.25	0.12	0.02	0.04	0.03	0.11	0.03	0.96	0.08	0.23	0.06	0.19	0.4	0.05	0.1	0.03	0.49	0.2	0.07	0.04	0.06	0.11	0.21	0.08	0.54	0.04	0.19	0.1
347_TG(45:0)	0.38	0.32	0.38	0.31	0.38	0.31	0.26	0.43	0.28	0.2	0.29	0.2	0.2	0.21	0.25	0.14	0.23	0.21	0.22	0.32	0.37	0.34	0.5	0.31	0.3	0.2	0.25	0.16	0.47	0.28	0.33	0.17	0.24	0.53	0.18	0.27	0.18	0.34	0.32	0.4	0.37	0.33	0.36	0.44	0.34	0.63	0.3	0.39	0.37
625_TG(45:1)	0.21	0.17	0.22	0.15	0.21	0.12	0.09	0.31	0.17	0.16	0.29	0.1	0.08	0.08	0.19	0.03	0.13	0.06	0.08	0.33	0.13	0.17	0.28	0.11	0.09	0.09	0.15	0.07	0.56	0.13	0.19	0.11	0.11	0.47	0.09	0.12	0.07	0.41	0.3	0.13	0.12	0.15	0.19	0.25	0.17	0.59	0.1	0.24	0.15
153_TG(46:0)	2.03	1.8	1.98	1.97	1.93	1.26	0.76	3.97	1.93	0.98	1.66	0.87	0.65	0.62	3.74	0.63	1.2	0.64	0.8	2.19	1.92	2.25	3.17	1.27	1.33	0.73	2.32	0.75	9.13	0.82	1.76	0.67	4.08	6.82	0.75	1.16	0.59	6.85	3.74	1.43	1.54	1.15	2.7	3.32	1.59	6.06	0.93	4.18	1.88
882_TG(46:1)	0.12	0.07	0.12	0.08	0.14	0.11	0.09	0.14	0.13	0.15	0.17	0.1	0.14	0.17	0.16	0.05	0.1	0.13	0.1	0.1	0.12	0.17	0.17	0.13	0.05	0.1	0.14	0.09	0.19	0.13	0.19	0.16	0.14	0.16	0.13	0.1	0.16	0.06	0.06	0.11	0.1	0.12	0.12	0.11	0.16	0.13	0.11	0.13	0.12
111_TG(46:1)	4.23	2.77	3.56	3.65	3.92	1.17	1.31	8.72	4.2	2.38	4.69	1.67	0.88	0.71	6.5	0.48	1.81	0.75	1.2	7.7	2.4	4.46	5.99	1.09	1.23	0.77	4.65	1.15	17.68	1.09	3.6	1.89	6.19	12.84	1.73	1.41	1.62	15.06	5.34	2.39	1.41	1.69	3.8	5.97	2.46	12.58	1.24	7.04	3.8
668_TG(46:2)	0.13	0.1	0.09	0.07	0.12	0.15	0.11	0.12	0.07	0.08	0.13	0.08	0.09	0.11	0.11	0.04	0.14	0.13	0.08	0.09	0.09	0.13	0.16	0.14	0.08	0.08	0.1	0.09	0.14	0.16	0.12	0.19	0.09	0.12	0.08	0.07	0.08	0.03	0.04	0.11	0.13	0.07	0.06	0.08	0.11	0.11	0.15	0.12	0.13
222_TG(46:2)	1.4	0.75	1.25	1.08	1.34	0.28	0.37	2.55	1.15	0.89	1.95	0.49	0.27	0.15	2.04	0.15	0.42	0.19	0.38	2.14	0.5	2.14	1.76	0.22	0.28	0.23	0.93	0.39	6.59	0.31	1.41	0.8	1.31	2.59	0.37	0.41	0.54	4.36	1.55	0.74	0.27	0.88	0.9	1.84	0.67	4.45	0.35	2.02	1.03
1295_TG(46:3)	0.14	0.14	0.07	0.11	0.32	0.09	0.06	0.09	0.09	0.14	0.14	0.12	0.11	0.15	0.19	0.05	0.05	0.1	0.06	0.13	0.13	0.18	0.09	0.13	0.09	0.14	0.14	0.09	0.21	0.1	0.09	0.07	0.07	0.12	0.1	0.09	0.11	0.19	0.08	0.11	0.07	0.11	0.07	0.1	0.15	0.11	0.11	0.13	0.14
619_TG(46:3)	0.19	0.09	0.18	0.13	0.19	0.05	0.05	0.3	0.14	0.12	0.23	0.07	0.06	0.03	0.18	0.02	0.07	0.05	0.07	0.22	0.07	0.26	0.18	0.04	0.04	0.04	0.1	0.06	0.96	0.06	0.2	0.12	0.14	0.2	0.05	0.06	0.08	0.35	0.19	0.13	0.04	0.13	0.14	0.2	0.09	0.52	0.07	0.18	0.12
293_TG(47:0)	0.53	0.45	0.59	0.53	0.6	0.51	0.36	0.74	0.51	0.34	0.43	0.31	0.27	0.26	0.5	0.2	0.3	0.29	0.29	0.54	0.6	0.61	0.66	0.47	0.5	0.26	0.45	0.26	0.8	0.34	0.43	0.26	0.5	0.98	0.27	0.37	0.23	0.72	0.64	0.5	0.54	0.49	0.65	0.68	0.58	1.06	0.41	0.71	0.53
255_TG(47:1)	0.72	0.65	0.76	0.56	0.8	0.48	0.23	1.25	0.93	0.54	0.78	0.34	0.3	0.21	1.05	0.09	0.3	0.21	0.33	1.06	0.6	0.76	0.98	0.34	0.37	0.3	0.58	0.29	1.91	0.38	0.69	0.41	0.65	1.9	0.33	0.43	0.32	1.54	1.24	0.64	0.49	0.44	0.64	0.95	0.55	2.5	0.28	1.08	0.65
455_TG(47:2)	0.36	0.26	0.37	0.21	0.43	0.16	0.12	0.39	0.39	0.28	0.42	0.14	0.14	0.08	0.45	0.04	0.11	0.07	0.11	0.4	0.17	0.32	0.36	0.15	0.13	0.13	0.23	0.12	0.8	0.15	0.29	0.23	0.18	0.58	0.12	0.14	0.17	0.63	0.45	0.25	0.16	0.22	0.27	0.34	0.22	0.97	0.12	0.35	0.22
103_TG(48:0)	3	5.5	4.25	4.47	4.25	2.86	1.35	7.81	3.96	1.54	2.53	1.64	1.75	1.19	13.42	0.8	1.35	1.03	1.04	3.74	5.15	5.41	4.69	4.85	2.42	1.7	4.41	2.03	14.42	1.33	1.98	1.12	7.39	14.83	1.35	1.26	1.07	10.55	7.97	2.7	4.76	1.99	4.63	5.71	2.77	12.53	1.25	8.56	5.07
33_TG(48:1)	22.13	23.39	18.78	19.68	19.92	12.4	6.57	33.54	24.19	12.87	19.3	8.55	8.19	3.91	39.89	2.28	7.22	4.62	7.52	22.32	19.32	24.3	26.94	10.74	9.4	6.61	21.89	10.37	53.45	5.99	16.61	10.17	28.22	51.06	9.14	7.1	11.06	43.59	26.42	14.75	12.87	10.48	17.69	22.47	15.27	52.91	5.11	33.37	20.99
55_TG(48:2)	9.01	10.25	8.07	7.24	10.07	4.94	4.18	14.07	12.59	7.7	14.03	3.73	4.9	1.35	17.49	0.94	3.05	1.95	3.56	10.88	7.2	11.25	13.66	4.7	4.02	2.61	6.96	4.72	24.02	2.47	7.71	7.04	10.92	20.87	4.22	2.91	5.64	22.42	12.61	7.03	3.74	5.13	7.93	10.22	6.06	23.47	2.49	12.83	9.19
127_TG(48:3)	3.22	1.85	1.94	2.05	2.82	0.77	0.93	3.18	2.33	2.25	4.59	1.2	1.25	0.22	5.05	0.25	0.53	0.47	0.85	2.92	0.99	3.76	3.04	0.69	0.52	0.59	1.46	1.31	11.15	0.62	3.12	2.49	1.7	1.98	0.75	0.64	1.39	5.03	2.54	1.88	0.42	2.54	1.61	2.65	1.33	8.6	0.93	3.3	2.01
1008_TG(48:4)	0.52	0.46	0.14	0.29	0.84	0.26	0.15	0.12	0.21	0.27	0.41	0.3	0.25	0.53	0.66	0.08	0.2	0.3	0.13	0.31	0.36	0.44	0.21	0.42	0.23	0.49	0.5	0.26	0.44	0.33	0.23	0.24	0.21	0.33	0.24	0.18	0.19	0.46	0.22	0.29	0.16	0.19	0.17	0.21	0.25	0.29	0.33	0.3	0.4
2943_TG(49:0)	0.39	0.31	0.44	0.32	0.39	0.45	0.22	0.53	0.46	0.23	0.29	0.2	0.22	0.18	0.54	0.14	0.25	0.18	0.2	0.41	0.45	0.35	0.45	0.33	0.33	0.16	0.33	0.19	0.79	0.24	0.28	0.16	0.42	0.7	0.17	0.24	0.17	0.49	0.64	0.42	0.45	0.33	0.49	0.48	0.38	0.93	0.25	0.53	0.36
303_TG(49:0)*	0.43	0.37	0.44	0.35	0.39	0.45	0.22	0.64	0.43	0.2	0.27	0.24	0.27	0.15	0.67	0.15	0.21	0.2	0.18	0.31	0.45	0.52	0.55	0.37	0.4	0.17	0.3	0.21	0.78	0.22	0.25	0.17	0.36	0.76	0.16	0.23	0.18	0.53	0.69	0.48	0.47	0.33	0.49	0.53	0.38	0.93	0.29	0.66	0.42
120_TG(49:1)	2.11	2.15	2.06	1.51	2.12	2	0.69	2.91	2.64	1.63	1.87	1.1	1.34	0.41	5.34	0.27	0.64	0.63	0.87	2.59	2.31	2.21	2.15	1.39	1.25	0.82	1.84	1.4	5.81	0.99	1.39	1.13	2.07	3.98	1.08	0.93	0.97	3.35	4.94	2.04	1.71	1.08	1.97	2.26	1.91	6.92	0.59	3.71	1.99
463_TG(49:2)	0.17	0.15	0.2	0.15	0.21	0.23	0.17	0.29	0.16	0.21	0.28	0.2	0.26	0.28	0.25	0.11	0.19	0.27	0.24	0.18	0.2	0.31	0.32	0.26	0.13	0.18	0.31	0.21	0.25	0.29	0.29	0.3	0.27	0.32	0.21	0.21	0.28	0.13	0.11	0.24	0.22	0.18	0.23	0.2	0.33	0.24	0.24	0.31	0.24
145_TG(49:2)	1.96	2.27	1.92	1.01	2.18	1.25	0.71	1.82	2.5	1.56	2.24	0.99	1.35	0.34	4.45	0.22	0.58	0.58	0.89	1.81	1.52	1.6	1.82	0.94	0.95	0.68	1.16	1.2	4.22	0.73	1.34	1.26	1.57	2.59	0.72	0.72	0.99	4.56	3.66	1.52	1.04	1.01	1.42	1.56	1.23	6.49	0.46	2.08	1.47
617_TG(49:3)	0.1	0.09	0.1	0.1	0.09	0.13	0.12	0.14	0.08	0.1	0.12	0.09	0.13	0.1	0.12	0.09	0.11	0.13	0.12	0.12	0.08	0.11	0.16	0.12	0.08	0.08	0.1	0.11	0.15	0.1	0.15	0.19	0.11	0.18	0.07	0.11	0.09	0.03	0.06	0.14	0.14	0.08	0.11	0.11	0.1	0.14	0.17	0.15	0.11
299_TG(49:3)	0.71	0.47	0.5	0.31	0.68	0.26	0.15	0.52	0.56	0.63	0.76	0.23	0.44	0.06	1.05	0.05	0.14	0.16	0.2	0.51	0.28	0.57	0.48	0.22	0.16	0.2	0.28	0.38	1.07	0.22	0.49	0.54	0.26	0.4	0.17	0.15	0.3	0.7	0.74	0.49	0.19	0.39	0.37	0.42	0.31	1.41	0.1	0.53	0.31
125_TG(50:0)	1.21	1.74	2	1.34	1.73	2.07	0.57	3.9	2.28	0.64	1.05	0.61	0.61	0.44	7.3	0.33	0.53	0.43	0.41	1.36	1.59	2.15	2.08	1.68	0.94	0.69	1.34	0.89	7.78	0.59	0.94	0.48	4.1	4.73	0.49	0.5	0.46	2.14	4.54	1.91	2.02	0.88	2.35	2.81	1.74	4.01	0.36	3.63	1.99
11_TG(50:1)	44.09	47.01	30.92	41.22	40.83	44.13	21.6	52.19	41.56	23.75	36.86	23.18	32	13.87	108.06	6.37	13.82	11.82	13.45	37.59	51.52	49.87	55.8	48.61	28.16	25.92	40.78	39.6	88.25	17.4	27.09	22.65	48.87	67.76	21.34	16.39	23.89	63.73	70.58	36.16	45.16	19.44	40.89	45.5	38.71	88.82	15	61.45	46.44
15_TG(50:2)	48.72	58.04	32.69	33.77	43.84	33.37	24.38	39.61	47.51	31.14	56.5	25.33	35.52	14.42	82.44	6.68	22.33	12.75	21.11	34.32	38.03	42.62	58.33	37.33	27.82	21.84	26.74	34.33	71.7	15.46	32.63	29.98	44.86	65.85	23.09	20.19	28.39	70.49	52.38	32.63	31.9	21.51	30.89	36.8	28.95	78.56	13.65	46.25	40.45
254_TG(50:2)	0.79	0.59	0.65	0.74	0.68	0.64	0.65	0.59	0.54	0.65	0.72	0.79	0.79	0.82	0.43	0.79	0.67	0.8	0.69	0.61	0.78	0.65	0.83	0.74	0.65	0.66	0.64	0.65	0.41	0.65	0.56	0.72	0.52	0.54	0.73	0.77	0.64	0.55	0.48	0.64	0.76	0.73	0.69	0.63	0.81	0.55	0.85	0.67	0.66
25_TG(50:3)	29.39	26.85	15.52	16.68	25.36	12.05	13.42	17.98	19.91	22.23	33.53	14.88	25.17	5.01	45.61	3.26	7.28	6.29	12.53	20.99	16.33	26.67	27.56	18.94	9.43	13.2	15.24	20.46	39.17	10.71	21.06	20	19.06	18.31	11.17	10.91	17.77	29.4	24.92	18.75	9.9	16.24	14.8	18.47	15.16	40.79	7.7	26.01	19.57
141_TG(51:1)	1.29	1.52	1.21	1.09	1.28	1.83	0.46	1.89	2.03	0.98	1.19	0.85	1	0.36	4.37	0.37	0.51	0.62	0.67	1.47	1.51	1.43	1.45	1.15	0.95	0.53	0.92	0.95	4.22	0.69	0.99	0.65	1.3	2.03	0.62	0.57	0.56	1.63	3.69	1.57	1.32	0.92	1.37	1.64	1.26	3.29	0.41	2.37	1.36
68_TG(51:2)	6.28	6.5	5.64	3.18	4.6	5.94	2.64	4.54	7.63	4.88	6.54	3.38	5.24	1.41	14.01	1.16	2.05	2.07	3.78	5.66	4.93	4.77	5.95	4.02	3.14	2.33	2.87	4.87	9.99	2.49	5.22	3.97	4.57	5.29	3.04	2.6	3.24	6.09	9.57	5.71	3.61	2.84	4.24	4.4	5.03	12.39	2.12	5.84	5.19
988_TG(51:2)	0.16	0.17	0.36	0.14	0.28	0.33	0.07	0.37	0.55	0.24	0.26	0.19	0.23	0.06	0.56	0.03	0.1	0.13	0.19	0.31	0.31	0.17	0.19	0.14	0.19	0.07	0.19	0.14	0.51	0.13	0.2	0.17	0.26	0.23	0.1	0.12	0.11	0.26	0.58	0.25	0.22	0.09	0.22	0.18	0.29	0.86	0.07	0.29	0.2
108_TG(51:3)	3.01	2.48	1.95	1.65	2.85	2.19	1.21	1.98	4.36	3.69	5.18	1.94	3.98	0.67	7.53	0.44	0.93	1.29	1.95	2.56	1.82	2.85	2.36	1.7	1.45	1.59	1.39	2.67	6.49	2.03	2.54	2.82	1.6	1.45	1.46	1.27	1.5	2.54	5.3	2.43	1.44	2.3	1.91	2.3	2.36	8.7	1.04	2.95	2.18
252_TG(51:4)	0.95	0.5	0.56	0.5	0.78	0.45	0.24	0.59	0.59	0.96	0.91	0.43	0.88	0.09	1.51	0.1	0.19	0.29	0.35	0.69	0.32	1.13	0.58	0.28	0.25	0.45	0.34	0.85	1.46	0.6	0.8	0.9	0.38	0.25	0.28	0.25	0.46	0.52	1.03	0.65	0.26	0.78	0.56	0.55	0.59	1.73	0.23	0.67	0.45
864_TG(51:5)	0.22	0.08	0.08	0.11	0.12	0.09	0.07	0.09	0.08	0.13	0.11	0.07	0.08	0.04	0.16	0.04	0.04	0.06	0.06	0.08	0.09	0.21	0.1	0.07	0.06	0.27	0.06	0.16	0.19	0.08	0.19	0.13	0.08	0.05	0.05	0.07	0.06	0.08	0.13	0.1	0.06	0.14	0.1	0.12	0.12	0.24	0.07	0.12	0.08
661_TG(51:6)	0.13	0.1	0.16	0.16	0.2	0.17	0.22	0.2	0.13	0.14	0.19	0.17	0.22	0.16	0.14	0.04	0.16	0.09	0.17	0.12	0.18	0.14	0.15	0.12	0.16	0.13	0.13	0.11	0.11	0.26	0.14	0.36	0.19	0.17	0.15	0.2	0.11	0.16	0.09	0.12	0.12	0.16	0.13	0.06	0.13	0.12	0.23	0.22	0.09
1362_TG(52:0)	0.17	0.06	0.11	0.05	0.17	0.11	0.04	0.11	0.11	0.13	0.18	0.05	0.07	0.11	0.21	0.02	0.11	0.07	0.07	0.1	0.1	0.11	0.08	0.08	0.06	0.25	0.13	0.12	0.15	0.08	0.11	0.08	0.08	0.1	0.08	0.09	0.1	0.13	0.12	0.09	0.09	0.08	0.09	0.11	0.18	0.15	0.09	0.05	0.08
342_TG(52:0)	0.22	0.27	0.36	0.22	0.27	0.44	0.19	0.46	0.46	0.15	0.21	0.13	0.13	0.14	0.79	0.14	0.15	0.11	0.13	0.24	0.25	0.37	0.4	0.31	0.23	0.12	0.18	0.19	1.13	0.17	0.22	0.11	0.46	0.5	0.12	0.17	0.11	0.22	0.49	0.4	0.44	0.21	0.38	0.57	0.31	0.56	0.14	0.35	0.39
41_TG(52:1)	10.62	16.23	10.24	9.57	12.92	14.17	6.41	15.26	14.49	6.24	11.61	4.03	5.48	5.19	47.67	2.7	3.01	2.92	4.64	10.28	10.35	12.36	11.51	14.66	7.46	4.31	6.34	10.29	40.07	4.24	9.13	4.29	18.93	16.03	4.39	2.93	4.19	11.49	23.14	9.71	15.07	6.1	10.19	18.17	13.47	27.95	2.32	20.65	14.97
601_TG(52:2)	0.13	0.18	0.13	0.13	0.23	0.18	0.11	0.15	0.09	0.19	0.17	0.08	0.21	0.11	0.11	0.04	0.14	0.13	0.17	0.21	0.15	0.18	0.17	0.19	0.14	0.14	0.18	0.12	0.18	0.28	0.14	0.21	0.07	0.19	0.14	0.13	0.12	0.16	0.15	0.14	0.16	0.18	0.1	0.12	0.14	0.12	0.18	0.16	0.1
320_TG(52:2)	0.47	0.38	0.4	0.57	0.42	0.59	0.43	0.41	0.38	0.5	0.61	0.65	0.65	0.29	0.49	0.39	0.32	0.31	0.48	0.43	0.49	0.65	0.57	0.45	0.38	0.39	0.25	0.62	0.43	0.66	0.49	0.6	0.57	0.26	0.43	0.56	0.55	0.28	0.44	0.43	0.29	0.56	0.49	0.43	0.45	0.42	0.6	0.59	0.49
3_TG(52:2)	121.16	133.67	86.52	102.41	108.5	119.72	100.37	98.34	118.29	103.86	131.16	78.38	120.92	72.73	216.13	37.93	66.25	60.53	83.54	101.66	114.14	120.32	136.29	116.59	91.1	81.77	81.7	121.79	172.85	76.96	110.36	92.37	126.8	100.86	90.3	76.08	82.65	113.59	136.33	105.51	104.47	68.82	89.79	102.94	108.48	176.18	72.88	122.09	109.97
6_TG(52:3)	117.66	98.32	64.67	83.45	95.19	86.57	81.9	75.12	80.7	94.15	109.06	85.23	131.15	48.71	186.52	30.08	46.48	53.77	74.16	85.36	80.66	123.51	107.64	95.81	67.28	83.53	67.2	120.93	144.78	86.93	93.69	96.98	86.88	57.9	66.46	68.73	75.14	78.74	110.33	88.94	75.47	82.6	69.23	85.78	101.15	130.01	67.95	97.69	83.98
16_TG(52:4)	43.63	30.65	17.61	32.56	37.15	27.87	25.98	22.69	23.04	37.13	46.44	32.18	55.73	10.67	77.84	7.71	10.69	13.72	24.79	28.62	21.48	63.94	33.13	31.64	16.3	27.99	19.31	48.08	55.9	36.4	35.93	38.46	28.91	10.85	17.24	21.75	26.2	22.57	35.61	30.12	15.55	38.57	24.01	29.94	33.01	54.22	19.99	36.36	29.26
75_TG(52:5)	13.05	5	3.9	8.11	5.83	5.86	2.68	5.42	4.25	9.28	10.53	4.57	7.3	1.02	23.85	1.33	1.61	1.35	2.81	5.68	2.62	19.63	6.27	3.99	2.04	5.16	2.13	8.73	20.42	6.47	9.82	9.38	7.2	1.64	2.34	3.05	5.07	5.04	8.61	5.02	1.39	10.33	5.64	6.38	5.27	18.62	4.51	9.21	5.01
796_TG(52:6)	1.07	0.35	0.28	0.52	0.37	0.46	0.19	0.35	0.32	0.61	0.94	0.3	0.38	0.06	1.19	0.11	0.15	0.11	0.2	0.25	0.13	1.17	0.37	0.2	0.1	0.32	0.11	0.56	1.63	0.26	0.73	0.66	0.49	0.11	0.16	0.2	0.4	0.35	0.6	0.31	0.07	0.64	0.33	0.34	0.26	1.17	0.24	0.46	0.3
308_TG(52:6)	1.69	0.64	0.28	0.37	0.69	0.14	0.14	0.35	0.37	0.59	0.46	0.08	0.3	0.05	1.45	0.09	0.27	0.16	0.2	0.21	0.11	1.54	0.51	0.22	0.16	1.99	0.55	0.45	1.63	0.21	0.95	0.46	0.18	0.45	0.21	0.19	0.3	0.47	0.78	0.47	0.13	0.59	0.24	1.24	0.26	1.44	0.04	0.26	0.46
870_TG(52:7)	0.58	0.12	0.08	0.1	0.27	0.03	0.02	0.12	0.06	0.27	0.22	0.02	0.04	0.01	0.25	0.02	0.05	0.03	0.03	0.13	0.03	0.19	0.12	0.03	0.03	0.3	0.2	0.07	0.33	0.03	0.37	0.12	0.05	0.14	0.02	0.02	0.05	0.46	0.31	0.05	0.03	0.13	0.1	0.21	0.12	0.3	0.02	0.07	0.05
268_TG(53:1)	0.65	0.61	0.58	0.65	0.62	0.7	0.47	0.67	0.57	0.47	0.5	0.48	0.5	0.33	0.65	0.25	0.31	0.3	0.35	0.53	0.71	0.66	0.77	0.59	0.52	0.39	0.51	0.48	0.56	0.34	0.47	0.4	0.56	0.62	0.43	0.4	0.38	0.52	0.59	0.6	0.68	0.46	0.67	0.68	0.63	0.83	0.44	0.61	0.59
1053_TG(53:1)	0.07	0.04	0.11	0.06	0.09	0.07	0.02	0.1	0.08	0.06	0.07	0.03	0.03	0.05	0.15	0.02	0.05	0.04	0.05	0.14	0.15	0.05	0.08	0.08	0.06	0.09	0.12	0.06	0.09	0.04	0.09	0.05	0.16	0.15	0.04	0.03	0.03	0.13	0.1	0.07	0.14	0.03	0.1	0.08	0.13	0.13	0.03	0.06	0.06
659_TG(53:1)	0.08	0.11	0.1	0.07	0.1	0.14	0.04	0.14	0.18	0.06	0.09	0.05	0.06	0.04	0.33	0.04	0.05	0.05	0.06	0.11	0.09	0.1	0.1	0.08	0.07	0.04	0.04	0.06	0.31	0.05	0.09	0.04	0.11	0.13	0.04	0.04	0.04	0.07	0.24	0.12	0.11	0.07	0.09	0.15	0.09	0.22	0.03	0.13	0.11
335_TG(53:2)	0.48	0.54	0.41	0.44	0.41	0.46	0.34	0.44	0.4	0.32	0.4	0.38	0.39	0.25	0	0.17	0.28	0.25	0.3	0.31	0.47	0.42	0.51	0.41	0.43	0.3	0.34	0.33	0.27	0.26	0.32	0.33	0.38	0.44	0.28	0.32	0.3	0.36	0.41	0.41	0.46	0.32	0.41	0.45	0.46	0.45	0.31	0.51	0.48
1107_TG(53:3)	0.14	0.17	0.09	0.06	0.11	0.13	0.06	0.03	0.06	0.12	0.1	0.06	0.17	0.08	0.25	0	0.05	0.01	0.04	0.04	0.12	0.04	0.11	0.08	0.06	0.08	0.05	0.15	0.24	0.12	0.06	0.07	0.04	0.03	0.03	0.02	0.05	0.06	0.09	0.06	0.2	0.03	0.03	0.07	0.13	0.17	0.03	0.03	0.1
984_TG(53:3)	0.32	0.32	0.3	0.27	0.3	0.23	0.25	0.3	0.24	0.18	0.27	0.24	0.21	0.12	0.15	0.07	0.13	0.15	0.2	0.19	0.3	0.22	0.41	0.27	0.23	0.12	0.18	0.15	0.16	0.12	0.17	0.21	0.24	0.31	0.2	0.16	0.19	0.3	0.21	0.25	0.25	0.23	0.27	0.26	0.24	0.33	0.15	0.31	0.26
123_TG(53:3)	2.65	2.08	1.63	1.47	1.83	2.13	0.96	1.48	2.21	1.98	2.11	1.39	2.16	0.63	4.52	0.68	0.74	1.09	1.67	1.68	1.32	2.06	1.78	1.59	1.06	1.43	0.92	2.39	3.72	1.41	2.33	1.71	1.26	0.76	0.98	1.17	1	1.26	2.79	1.97	1.2	2.14	1.42	1.86	1.72	3.2	0.98	1.75	1.64
158_TG(53:4)	1.76	1	0.94	1	1.2	1.21	0.59	0.86	1.36	1.5	1.64	0.83	1.33	0.34	2.85	0.28	0.42	0.67	0.95	0.98	0.73	1.64	1.06	0.86	0.51	1.18	0.54	1.48	1.74	0.9	1.51	1.38	0.84	0.35	0.56	0.6	0.88	0.69	1.58	1.37	0.6	1.45	0.77	0.92	1.01	1.84	0.6	1.09	1.06
350_TG(53:5)	0.66	0.34	0.33	0.45	0.43	0.37	0.15	0.33	0.33	0.55	0.51	0.2	0.34	0.1	0.87	0.1	0.15	0.22	0.23	0.35	0.2	0.62	0.39	0.22	0.15	0.39	0.19	0.46	0.6	0.26	0.56	0.5	0.25	0.15	0.15	0.14	0.27	0.25	0.52	0.38	0.2	0.51	0.33	0.36	0.34	0.75	0.19	0.37	0.32
1147_TG(53:7)	0.1	0.09	0.15	0.12	0.12	0.09	0.14	0.15	0.13	0.16	0.15	0.11	0.17	0.13	0.12	0.04	0.13	0.06	0.15	0.11	0.25	0.09	0.11	0.1	0.12	0.1	0.11	0.08	0.07	0.15	0.11	0.2	0.12	0.15	0.1	0.13	0.11	0.13	0.07	0.1	0.09	0.07	0.08	0.05	0.12	0.09	0.12	0.15	0.05
689_TG(54:0)	0.07	0.07	0.09	0.08	0.07	0.08	0.06	0.1	0.07	0.04	0.06	0.05	0.05	0.04	0.09	0.05	0.06	0.06	0.05	0.06	0.06	0.08	0.1	0.08	0.08	0.04	0.05	0.05	0.15	0.06	0.05	0.05	0.08	0.08	0.04	0.05	0.03	0.05	0.09	0.1	0.08	0.06	0.09	0.1	0.08	0.12	0.05	0.09	0.09
223_TG(54:1)	0.41	0.64	0.76	0.43	0.82	1.03	0.49	1.2	0.89	0.34	0.51	0.27	0.29	0.28	1.87	0.25	0.31	0.25	0.32	0.59	0.42	0.75	0.64	0.57	0.44	0.22	0.33	0.51	3.14	0.28	0.59	0.23	0.92	0.68	0.33	0.23	0.3	0.41	1.32	0.74	0.89	0.5	0.54	0.88	0.69	1.37	0.2	0.85	0.91
1606_TG(54:2)	0.56	0.61	0.31	0.46	0.48	0.58	0.35	0.43	0.44	0.47	0.53	0.43	0.7	0.44	0.62	0.33	0.66	0.47	0.49	0.45	0.48	0.54	0.57	0.63	0.41	0.58	0.66	0.47	0.51	0.49	0.47	0.42	0.48	0.57	0.42	0.48	0.31	0.51	0.56	0.51	0.53	0.35	0.35	0.72	0.61	0.48	0.3	0.46	0.52
23_TG(54:2)	18.07	24.42	16.75	17.27	14.96	27.17	14.72	20.87	20.23	15.26	19.9	11.4	12.82	11.4	53.38	6.01	9.86	9.98	14.91	15.26	16.6	20.25	18.65	20.25	11.31	8.53	9.5	19.75	47.29	11.3	18.79	12.55	20.27	11.65	15.32	9.93	12.72	13	31.89	19.84	16.99	11.84	10	19.18	14.48	31.41	9.78	19.8	22.4
8_TG(54:3)	52.7	53.85	43.05	53.6	43.83	79.47	49.95	42.51	44.58	46.1	53.77	36.62	40.67	38.56	95.1	12.75	29.81	23.24	40.1	36.33	39.05	54.19	50.35	53.55	31.66	29.42	21.2	55.26	80.01	32.74	55.5	43.67	44.81	19.17	48.12	33.17	35.43	29.47	60.85	53.4	41.45	38.63	27.88	38.32	49.06	72.57	45.21	41.18	57.09
815_TG(54:4)	1.16	0.29	0.1	0.21	0.28	0.12	0.07	0.15	0.14	0.35	0.25	0.1	0.35	0.05	0.64	0.08	0.2	0.12	0.1	0.15	0.12	0.49	0.29	0.23	0.11	0.59	0.29	0.36	0.43	0.2	0.3	0.35	0.12	0.22	0.1	0.08	0.19	0.45	0.36	0.2	0.12	0.31	0.17	0.49	0.31	0.38	0.07	0.17	0.21
12_TG(54:4)	36.89	26.95	23.36	33.97	25.64	49.87	29.9	22.55	22.34	33.34	35.35	27.89	31.61	18.55	76.42	9.76	15.59	15.7	26.18	23.59	19.94	44.73	30.6	32.61	14.68	21.1	12.64	43.95	56.22	27.19	42.96	33.13	22.71	8.5	27.98	25.33	24.71	14.51	39.26	34.79	20.59	36.22	14.29	23.55	30.42	43.41	33.76	25.25	28.5
36_TG(54:5)	15.62	9.37	8.68	15.79	11.19	27.26	9.83	9.4	10.57	17.12	18.05	12.21	18.59	5.59	29.59	4.33	6.07	6.65	9.61	10.18	6.24	22.04	11.19	11.79	5.16	8.63	4.81	19.55	24.11	16.5	20.1	15.4	12.55	3.05	8.48	9.46	9.66	7.13	14.8	13.46	5.53	24.07	7.82	10.37	11.19	18.67	13.89	11.08	11.87
44_TG(54:5)*	9	11.73	5.52	6.69	8.3	7.45	3.68	6.45	6.78	5.62	8.79	2.95	7.04	3.07	17.33	1.39	5.07	3.13	4.32	5.08	6.27	11.34	9.53	8.61	4.53	7.57	8.06	8.34	19.73	5.15	7.4	5	4.54	9.94	3.67	3.32	5.7	7.68	9.59	8.84	6.12	5.18	4.47	15.48	9.8	14.38	2.21	6.02	9.08
61_TG(54:6)	13.71	2.44	1.76	9.37	6.66	18.01	2.02	2.73	4.88	11.83	10.4	2.96	3.1	0.76	19.84	1.37	1.73	0.93	2.1	2.43	1.3	19.32	6.2	2.16	0.89	5.88	1.19	10.86	17.51	6	14.34	10.82	5.43	0.91	1.65	2.01	5.62	2.83	8.63	6.38	0.69	13.42	2.49	4.28	3.04	13.56	5.25	5.77	5.38
80_TG(54:6)*	10.69	5.72	2.08	3.42	5.65	2.57	1.5	2.56	2.3	4.32	3.46	1.4	5	1.11	13.51	0.6	3.09	1.63	1.46	2.68	1.82	7.4	4.68	3.57	1.67	13.42	4.5	5.78	11.13	3.31	5.69	4.22	1.02	3.77	1.53	1.21	2.76	3.03	7.91	4.58	2.17	4.79	2.52	9.07	5.95	9.06	0.98	2.48	4.14
786_TG(54:7)	1.11	0.23	0.2	0.8	0.41	1.92	0.19	0.38	0.41	0.83	0.92	0.42	0.48	0.11	1.31	0.26	0.3	0.15	0.27	0.36	0.13	2.11	0.36	0.2	0.12	0.43	0.12	0.77	1.55	0.55	1.24	0.83	0.6	0.2	0.21	0.34	0.41	0.2	0.63	0.39	0.07	1.51	0.34	0.43	0.33	1.03	0.49	0.5	0.37
240_TG(54:7)	9.85	2.47	0.46	1	5.02	0.49	0.22	0.78	0.55	4.4	2.57	0.22	1.15	0.14	5.42	0.16	0.57	0.31	0.42	1.05	0.49	2.28	1.23	0.85	0.33	7.22	2.19	1.65	2.82	0.63	4.15	1.18	0.46	1.08	0.25	0.23	0.7	4.75	4.88	0.68	0.47	1.63	1.04	2.94	1.94	3.16	0.14	0.71	0.76
106_TG(54:9)	2.68	2.67	2.29	1.82	2.18	3.55	1.36	2.15	4.96	2.22	2.97	1.41	2.03	1.02	8.91	0.57	0.97	1.36	1.97	2.46	2.16	2.12	2.23	1.96	1.58	1.18	1.15	2.33	5.16	1.46	2.58	1.82	1.95	1.64	1.52	1.11	1.41	1.86	6.03	2.48	1.98	1.83	1.61	2.18	2.21	5.95	1.02	2.29	2.19
628_TG(55:6)	0.57	0.12	0.09	0.1	0.25	0.06	0.02	0.08	0.12	0.17	0.15	0.02	0.14	0.01	0.24	0	0.09	0.05	0.05	0.14	0.04	0.1	0.08	0.07	0.06	0.75	0.69	0.1	0.18	0.07	0.26	0.11	0.02	0.08	0.02	0.02	0.06	0.12	0.36	0.13	0.09	0.14	0.14	0.21	0.37	0.27	0.03	0.07	0.12
1026_TG(55:7)	0.6	0.17	0.03	0.07	0.31	0.03	0	0.07	0.05	0.31	0.15	0.02	0.07	0	0.41	0.01	0.01	0.03	0.05	0.11	0.02	0.05	0.06	0.03	0.02	0.51	0.21	0.14	0.19	0.05	0.32	0.07	0.01	0.08	0.01	0.02	0.04	0.22	0.55	0.03	0.04	0.08	0.13	0.09	0.29	0.28	0.01	0.05	0.03
521_TG(56:2)	0.1	0.06	0.28	0.09	0.2	0.21	0.05	0.25	0.15	0.12	0.11	0.1	0.12	0.11	0.25	0.03	0.15	0.1	0.12	0.35	0.22	0.08	0.08	0.13	0.1	0.07	0.15	0.1	0.26	0.14	0.12	0.16	0.1	0.12	0.13	0.07	0.09	0.11	0.23	0.2	0.21	0.11	0.08	0.09	0.31	0.28	0.08	0.1	0.11
362_TG(56:2)	0.37	0.36	0.34	0.52	0.3	0.99	0.26	0.45	0.41	0.3	0.36	0.21	0.15	0.21	0.83	0.21	0.19	0.12	0.18	0.37	0.33	0.32	0.37	0.34	0.18	0.37	0.26	0.35	1.16	0.15	0.51	0.2	0.48	0.27	0.37	0.15	0.2	0.48	0.85	0.36	0.45	0.52	0.27	0.42	0.35	0.66	0.23	0.32	0.42
172_TG(56:3)	1.14	1.12	1.08	1.39	0.74	2.89	0.88	1.14	1.25	1.44	1.49	1	0.62	0.86	2.96	0.57	0.68	0.53	0.84	1.19	1.47	0.9	1.14	1.54	0.64	1.05	0.66	1.33	2.26	0.65	1.7	0.73	1.31	0.49	1.32	0.68	1.03	1.18	2.15	1.16	1.29	1.21	0.61	1.08	1.01	1.86	1.27	0.82	1.21
183_TG(56:4)	1.22	0.76	0.8	1.27	0.71	2.38	0.67	0.9	1.01	1.48	1.32	1.08	0.67	0.69	2.5	0.38	0.51	0.47	0.62	1.27	1.08	1	1.01	1.34	0.49	1	0.63	1.34	1.79	0.77	1.44	0.76	0.98	0.35	0.82	0.65	0.8	0.87	1.48	1.02	0.91	1.66	0.51	0.94	0.9	1.35	1.02	0.75	1.02
523_TG(56:4)*	0.19	0.27	0.2	0.2	0.19	0.23	0.1	0.21	0.26	0.11	0.17	0.09	0.13	0.07	0.37	0.07	0.06	0.08	0.11	0.15	0.13	0.19	0.18	0.28	0.14	0.13	0.15	0.15	0.42	0.14	0.16	0.09	0.13	0.13	0.11	0.09	0.11	0.11	0.37	0.2	0.2	0.18	0.1	0.34	0.3	0.29	0.05	0.12	0.24
233_TG(56:5)	1.14	0.72	0.72	0.96	0.65	1.04	0.51	0.84	0.76	1.04	0.95	0.68	0.63	0.48	2.1	0.31	0.51	0.48	0.61	0.87	0.94	0.85	0.98	0.93	0.58	0.9	0.7	0.95	1.67	0.68	1.01	0.63	0.76	0.58	0.58	0.47	0.84	0.87	0.99	0.72	0.62	1.26	0.46	1.04	0.81	1	0.62	0.72	0.72
116_TG(56:5)	3.06	5.05	1.77	2.62	2.36	2.85	1.23	1.88	2.46	2.06	2.69	1.5	2.54	1.02	3.81	0.88	1.35	1.43	2.07	1.42	1.52	2.28	2.76	3.41	1.91	2.14	1.53	2.47	3.83	2.29	2.73	1.9	1.7	1.06	1.21	1.75	1.75	1.42	3.88	2.2	2.54	2.47	1.22	2.86	3.47	3.15	1.49	1.46	2.77
46_TG(56:6)	12.36	10.39	5.44	7.93	9.8	7.85	3.72	5.37	7.04	8.66	8.99	4.61	10.32	4.04	26.04	1.31	6.07	3.79	4.57	4.16	3.4	9.68	11.87	9.84	4.94	10.02	5.75	9.09	12.26	5.39	9.14	7.2	3.35	4.25	4.24	3.59	6.93	4.05	12.79	8.11	5.87	6.83	4.96	12.05	12.42	14.46	4.64	5.55	10.68
1312_TG(56:7)	6.04	2.89	1.69	2.79	4.26	2.42	1.04	1.94	2.03	3.98	3.72	1.45	3.97	1.03	11.16	0.52	2.87	1.49	1.47	1.77	0.99	6.02	3.3	3.37	1.07	7.89	2.89	4.23	8.37	2.96	4.44	3.01	0.9	1.69	1.38	1.27	2.45	1.9	4.34	3.31	1.08	4.27	1.47	5.68	4.74	5.85	1.18	1.7	2.81
950_TG(56:7)*	32.91	15.69	4.48	9.56	18.5	6.83	3.36	5.96	5.21	19.08	18.19	2.09	14.03	1.95	38.82	0.82	5.32	3.84	5.39	10.73	4.33	8.07	9.69	9.34	4.22	34.62	14.94	16.03	16.18	9.54	23.11	8.25	4.49	5.34	2.1	2.77	8.05	21.82	26.32	3.58	5.46	7.18	11.09	8.96	24.33	17.75	2.44	6.63	5.42
174_TG(56:8)*	18.08	5.65	0.76	2.56	8.65	1.67	0.79	1.51	1.1	9.1	6.2	0.85	4.44	0.55	14.01	0.34	1.22	1.1	1.43	2.48	1.11	5.02	2.5	2.53	0.81	18.39	6.55	7.62	7.1	3.52	10.23	2.78	0.97	1.07	0.52	0.9	2.21	4.87	9.66	1.15	1.02	4.18	2.8	4.45	9.11	6.73	0.76	1.71	1.25
644_TG(56:9)	1.52	0.33	0.1	0.32	0.48	0.18	0.07	0.22	0.11	0.72	0.5	0.08	0.24	0.05	0.96	0.06	0.25	0.11	0.12	0.23	0.09	0.51	0.24	0.16	0.07	1.46	0.34	0.43	0.7	0.28	0.79	0.28	0.15	0.18	0.08	0.11	0.24	0.39	0.71	0.12	0.08	0.38	0.33	0.4	0.48	0.7	0.09	0.2	0.13
848_TG(57:4)	0.34	0.07	0.03	0.08	0.12	0.04	0.01	0.03	0.03	0.18	0.07	0.01	0.05	0.02	0.13	0.02	0.13	0.04	0.02	0.04	0.02	0.16	0.08	0.07	0.03	0.72	0.24	0.11	0.09	0.08	0.18	0.07	0.02	0.05	0.03	0.02	0.04	0.06	0.11	0.06	0.02	0.16	0.04	0.23	0.13	0.11	0.02	0.03	0.05
943_TG(57:4)	0.48	0.08	0.02	0.04	0.14	0.03	0	0.03	0.02	0.14	0.06	0.01	0.04	0.01	0.23	0.01	0.03	0.03	0.01	0.04	0.01	0.07	0.04	0.05	0.01	1.56	0.24	0.07	0.08	0.04	0.17	0.05	0	0.03	0.01	0	0.03	0.06	0.15	0.01	0.03	0.08	0.05	0.12	0.19	0.1	0.01	0.02	0.03
805_TG(58:3)	0.07	0.04	0.04	0.1	0.05	0.24	0.03	0.05	0.07	0.06	0.07	0.04	0.03	0.04	0.16	0.03	0.03	0.03	0.03	0.06	0.05	0.04	0.05	0.05	0.02	0.1	0.04	0.09	0.21	0.03	0.13	0.03	0.06	0.04	0.04	0.04	0.03	0.07	0.16	0.06	0.06	0.41	0.05	0.07	0.05	0.08	0.05	0.04	0.05
832_TG(58:4)	0.09	0.05	0.05	0.12	0.08	0.25	0.05	0.06	0.11	0.07	0.08	0.05	0.04	0.04	0.14	0.06	0.04	0.04	0.04	0.09	0.05	0.07	0.07	0.09	0.03	0.13	0.07	0.1	0.13	0.05	0.12	0.05	0.06	0.05	0.04	0.04	0.04	0.09	0.14	0.07	0.06	0.21	0.04	0.07	0.06	0.1	0.07	0.05	0.05
741_TG(58:5)	0.13	0.08	0.09	0.1	0.1	0.17	0.06	0.12	0.13	0.1	0.13	0.07	0.04	0.06	0.14	0.04	0.08	0.06	0.06	0.21	0.24	0.09	0.1	0.1	0.06	0.1	0.21	0.08	0.14	0.04	0.12	0.07	0.09	0.11	0.06	0.05	0.07	0.22	0.13	0.09	0.08	0.11	0.07	0.14	0.11	0.11	0.08	0.07	0.09
949_TG(58:5)	0.12	0.11	0.08	0.09	0.08	0.11	0.05	0.08	0.09	0.09	0.12	0.05	0.04	0.03	0.1	0.03	0.04	0.04	0.05	0.09	0.07	0.1	0.08	0.13	0.06	0.09	0.1	0.07	0.12	0.06	0.1	0.06	0.07	0.06	0.04	0.04	0.07	0.1	0.13	0.07	0.1	0.08	0.05	0.15	0.12	0.1	0.04	0.05	0.09
333_TG(58:6)	0.76	0.54	0.35	0.53	0.53	0.52	0.21	0.34	0.54	0.56	0.52	0.24	0.35	0.26	0.51	0.12	0.29	0.25	0.29	0.6	0.55	0.34	0.49	0.5	0.33	0.66	0.62	0.48	0.37	0.33	0.6	0.43	0.34	0.38	0.24	0.19	0.4	0.54	0.78	0.41	0.37	0.44	0.32	0.75	0.59	0.4	0.28	0.26	0.41
239_TG(58:7)	1.56	0.93	0.46	0.84	0.95	0.71	0.31	0.63	0.58	1.11	0.81	0.38	0.71	0.31	1.47	0.15	0.5	0.42	0.42	0.78	0.83	0.63	0.88	0.94	0.41	1.67	1.81	0.91	1.27	0.57	1.29	0.77	0.27	1.3	0.35	0.35	0.62	2.53	1.32	0.69	0.56	0.89	0.48	1.22	1.29	0.88	0.45	0.46	0.72
1325_TG(59:5)	1.21	0.2	0.04	0.1	0.47	0.04	0.01	0.06	0.02	0.38	0.2	0.02	0.1	0.01	0.42	0.01	0.05	0.06	0.04	0.11	0.03	0.07	0.05	0.06	0.04	1.69	0.54	0.17	0.18	0.13	0.15	0.07	0.03	0.06	0.02	0.02	0.09	0.33	0.47	0.02	0.04	0.11	0.12	0.11	0.54	0.2	0.02	0.05	0.02
[truncated: 24 more columns]
